# Supplementary material for: Identification of Different Putative Outer Membrane Electron Conduits Necessary for Fe(III) Citrate, Fe(III) Oxide, Mn(IV) Oxide, or Electrode Reduction by Geobacter sulfurreducens
Source: J Bacteriol. 2018 Sep 10;200(19):e00347-18. doi: 10.1128/JB.00347-18 (PMC6148476; doi:10.1128/JB.00347-18)
Supplement: Supplemental file 2 [file zjb999094880sd2.xlsx]

## Sheet: Sheet1
Transcription Start	Translation Start	Translation Stop	Transcription Stop	Strand	Name	Order	Synonym	Product	Expression WT fumarate	Expression WT electrode	Expression extA+ fumarate	Expression extA+ electrode	qValue WT fumarate vs extA+ fumarate	qValue WT fumarate vs WT electrode	qValue WT electrode vs extA+ electrode
30	30	1367	1581	+	dnaA	1	GSU0000.1	chromosomal replication initiation protein	41	89.3333	52	100	1	4.64111e-09	1
1593	1594	2712	2712	+	dnaN	2	GSU0001	DNA polymerase III subunit beta	144	202	150	221	0.0162399	0.000293125	1
2713	2793	3890	3900	+	recF	3	GSU0002	DNA replication and repair protein RecF	104	72	96	80	0.834145	0.543306	1
3901	3901	6288	6288	+	gyrB	4	GSU0003	DNA gyrase subunit B	147	126	144	135	0.113249	0.074627	0.685594
6289	6416	8989	8989	+	gyrA	5	GSU0004	DNA gyrase subunit A	169	118.333	175	130	0.0604576	0.160797	0.715974
8990	9060	10628	10672	+	-	6	GSU0005	hypothetical protein	103	62.3333	88	72	0.849994	1	1
10673	10673	11680	11680	+	gpsA	7	GSU0006	NAD(P)H-dependent glycerol-3-phosphate dehydrogenase	79	68	69	72	1	0.120181	0.391364
11751	11778	14066		+	-	8	GSU0007	sensor histidine kinase, HAMP and PAS domain-containing	34	26.6667	30	29	1	1	1
	14063	15613	15613	+	-	9	GSU0008	response receiver sensor histidine kinase, PAS domain-containing	46	33.6667	42	37	1	1	1
15614	15618	17117		+	fgrK	10	GSU0009	sensor histidine kinase of FgrL, PAS domain-containing	43	26	36	30	1	1	1
	17114	19297	19304	+	fgrL	11	GSU0010	flagellar biogenesis master response receiver sensor histidine kinase, PAS and GAF domain-containing	53	40.6667	55	39	1	1	1
19305	19305	20231	20231	+	-	12	GSU0011	ABC transporter ATP-binding protein	23	14.3333	20	19	1	1	1
21704	21704	20295	20287	-	hemY	13	GSU0012	protoporphyrinogen oxidase	98	209	105	232	0.00245824	2.65505e-08	0.715946
22193	22174	21746	21705	-	-	14	GSU0013	MarR family winged helix-turn-helix transcriptional regulator	81	94.6667	78	121	0.797419	0.0351749	0.476365
22312	22321	23205	23230	+	-	15	GSU0014	DnaJ-like molecular chaperone	29	26.6667	27	23	1	1	1
24276	24275	23310	23292	-	-	16	GSU0015	peptidylprolyl cis-trans isomerase, PpiC-type, SurA family	201	152.333	151	177	1	0.333703	1
25294	25294	24353	24353	-	-	17	GSU0016	peptidylprolyl cis-trans isomerase lipoprotein, PpiC-type	328	278.333	242	233	1	0.0966965	0.660226
28902	28828	25355	25295	-	mfd	18	GSU0017	transcription-repair coupling factor	69	41.3333	71	49	0.060894	1	1
30439	30339	28903	28903	-	-	19	GSU0018	GntR family transcriptional regulator	73	46.3333	85	46	0.000534271	0.586098	0.24821
30585	30585	31463	31463	+	-	20	GSU0019	pentapeptide repeat-containing protein	6	3	4	3	1	1	1
32071	32071	31532	30728	-	yrdA	21	GSU0020	hypothetical protein	128	136.667	137	187	0.093702	0.0204012	1
33643	33019	32105	32072	-	nadA	22	GSU0021	quinolinate synthetase	102	171.667	124	201	0.000375743	5.65809e-06	1
33176	33251	33586	33608	+	tatB	23	GSU0022	twin arginine translocase protein A	297	238.333	261	207	1	0.202169	0.0193765
34571	34480	33644	33644	-	-	24	GSU0023	lipoprotein	363	376.333	377	410	0.0380311	0.0186364	0.163864
35157	35156	34572	34572	-	-	25	GSU0024	peptidoglycan-binding outer membrane lipoprotein Pal, OmpA family	938	1069.67	1094	1347	0.0468158	0.0358597	0.142183
35200			35158	-	-	26	predicted RNA	-	325	315	317	553	0.0428131	0.0212509	0.50976
	36584	35286	35234	-	-	27	GSU0025	biopolymer transport TolB-like protein	113	90.6667	102	97	0.313261	0.150099	0.668439
	37324	36584		-	-	28	GSU0026	periplasmic energy transduction protein	142	112	162	131	0.00111504	0.27354	1
37749	37740	37321		-	-	29	GSU0027	biopolymer transport membrane TolR-like protein	262	223.333	302	210	0.000501317	0.0966965	0.409258
38427	38427	37750	37750	-	-	30	GSU0028	biopolymer transport membrane proton channel TolQ-like protein	304	300	365	351	0.000256198	0.034679	1
38446			38428	-	-	31	predicted RNA	-	185	183	243	99	4.87342e-05	0.048822	0.00340545
39325	39300	38521	38447	-	-	32	GSU0029	nitrilase/amidohydrolase superfamily protein, class 5	96	90.3333	98	96	0.18311	0.0521352	0.228137
39427	39427	40584	40584	+	hemN	33	GSU0030	oxygen-independent coproporphyrinogen III oxidase	13	10.3333	15	14	1	1	1
40700	40720	41748	41748	+	hrcA	34	GSU0031	heat-inducible transcription repressor HrcA	62	80.3333	67	83	0.113201	0.00487114	0.740904
41749	41788	42390	42471	+	grpE	35	GSU0032	heat shock protein GrpE	75	120.667	84	119	0.0317629	2.51347e-05	0.108741
42472	42472	44382	44382	+	dnaK	36	GSU0033	molecular chaperone DnaK	244	260	327	226	4.04146e-06	0.0126161	0.000278136
44383	44495	45616	45725	+	dnaJ	37	GSU0034	chaperone protein DnaJ	67	76	63	78	0.733056	0.0172199	0.780387
46245	46245	45706	45689	-	-	38	GSU0035	2',5' RNA ligase	23	34.3333	21	29	1	1	1
47313	47313	46258	46246	-	-	39	GSU0036	poly-gamma-glutamate capsule biosynthesis protein	14	25	14	23	1	1	1
47387	47405	48673	48679	+	serS	40	GSU0037	seryl-tRNA ligase	689	679	564	645	1	0.3355	0.000373255
48680			48765	+	-	41	tRNA-Ser1	tRNA-Ser1	991	756.667	852	677	1	0.26117	0.188675
48785			48878	+	-	42	tRNA-Ser2	tRNA-Ser2	1209	963	977	1093	1	0.384831	1
49427			49503	+	-	43	tRNA-Arg1	tRNA-Arg1	156	161.333	182	79	0.000287204	0.0156077	7.71494e-06
49742	50371	51042	51042	+	-	44	GSU0040	hypothetical protein	9	13.6667	14	17	1	1	1
51143	51144	51749	51749	+	lexA-1	45	GSU0041	LexA family transcriptional repressor	55	50	49	56	1	0.085807	1
51750	51756	52004		+	-	46	GSU0042	hypothetical protein	34	29.6667	33	35	1	1	1
	52001	53242	53242	+	-	47	GSU0043	DNA polymerase IV	17	16.6667	20	21	1	1	1
53647	53647	53354		-	-	48	GSU3472	hypothetical protein	2	2.66667	3	2	1	1	1
	60279	53926		-	-	49	GSU0044	hypothetical protein	3	2	3	3	1	1	1
	61212	60304		-	-	50	GSU0045	hypothetical protein	2	1.33333	1	1	1	1	1
61247	61247	62272		+	-	51	GSU0046	transposase of ISGsu6, IS21 family	5	8.66667	6	7	1	1	1
	62269	63063		+	-	52	GSU0047	transposase/IS protein	3	5.66667	4	4	1	1	1
	63073	63909		+	-	53	GSU0048	integrase	1	3.33333	2	4	1	1	1
	64131	65093		+	-	54	GSU0049	hypothetical protein	2	4	3	3	1	1	1
65167	65167	65565	65568	+	-	55	GSU0050	HIRAN domain-containing protein	15	12.3333	13	11	1	1	1
65569	65571	68336		+	cas3-1	56	GSU0051	CRISPR-associated helicase Cas3	13	14.3333	14	12	1	1	1
	68333	69223	69225	+	csx14	57	GSU0052	CRISPR-associated protein	14	17.6667	16	15	1	1	1
69226	69226	70317	70317	+	csb1	58	GSU0053	CRISPR-associated protein Csb1	21	34.6667	26	25	1	1	1
70324	70331	71950	72304	+	csb2	59	GSU0054	CRISPR-associated protein Csb2	20	24	23	21	1	1	1
	72297	72001	72001	-	-	60	GSU0055	toxin, RelE family	10	17	18	24	1	1	1
72521	72517	72290		-	-	61	GSU0056	antitoxin	26	41.6667	33	52	1	1	1
72516	72631	74310	74310	+	cas1-1/cas4	62	GSU0057	CRISPR-associated exonuclease Cas4 and endodeoxyribonuclease Cas1	11	10.3333	9	8	1	1	1
74315	74315	74602		+	cas2-1	63	GSU0058	CRISPR-associated endoribonuclease Cas2	8	2.66667	5	2	1	1	1
74845			74880	+	-	64	GSUC0001	CRISPR spacer 1.1	49	73.3333	43	61	1	0.00168296	0.496962
74918			74952	+	-	65	GSUC0002	CRISPR spacer 1.2	51	62	43	35	1	0.0137881	0.0225953
74990			75024	+	-	66	GSUC0003	CRISPR spacer 1.3	55	51	42	27	1	0.0734996	0.0131578
75062			75097	+	-	67	GSUC0004	CRISPR spacer 1.4	51	44.3333	36	23	1	0.0936659	0.00980364
75135			75172	+	-	68	GSUC0005	CRISPR spacer 1.5	41	40.3333	35	27	1	1	1
75210			75246	+	-	69	GSUC0006	CRISPR spacer 1.6	33	37.6667	33	28	1	1	1
75284			75321	+	-	70	GSUC0007	CRISPR spacer 1.7	27	34	31	33	1	1	1
75359			75394	+	-	71	GSUC0008	CRISPR spacer 1.8	26	27	25	25	1	1	1
75432			75467	+	-	72	GSUC0009	CRISPR spacer 1.9	32	30	25	22	1	1	1
75505			75541	+	-	73	GSUC0010	CRISPR spacer 1.10	41	35	26	26	1	1	1
75579			75613	+	-	74	GSUC0011	CRISPR spacer 1.11	38	35	26	20	1	1	1
75651			75685	+	-	75	GSUC0012	CRISPR spacer 1.12	36	34.6667	24	19	1	1	1
75723			75758	+	-	76	GSUC0013	CRISPR spacer 1.13	27	26	20	12	1	1	1
75796			75832	+	-	77	GSUC0014	CRISPR spacer 1.14	22	24.6667	22	14	1	1	1
75870			75905	+	-	78	GSUC0015	CRISPR spacer 1.15	19	25.6667	22	26	1	1	1
75943			75979	+	-	79	GSUC0016	CRISPR spacer 1.16	22	30.6667	27	30	1	1	1
76017			76052	+	-	80	GSUC0017	CRISPR spacer 1.17	16	26.6667	22	23	1	1	1
76090			76126	+	-	81	GSUC0018	CRISPR spacer 1.18	15	20.6667	17	12	1	1	1
76164			76198	+	-	82	GSUC0019	CRISPR spacer 1.19	12	14.3333	13	8	1	1	1
76236			76271	+	-	83	GSUC0020	CRISPR spacer 1.20	11	11.3333	11	6	1	1	1
76309			76345	+	-	84	GSUC0021	CRISPR spacer 1.21	7	8.33333	7	4	1	1	1
76383			76419	+	-	85	GSUC0022	CRISPR spacer 1.22	8	10	9	5	1	1	1
76457			76492	+	-	86	GSUC0023	CRISPR spacer 1.23	7	11	11	5	1	1	1
76530			76564	+	-	87	GSUC0024	CRISPR spacer 1.24	8	12.6667	11	8	1	1	1
76602			76638	+	-	88	GSUC0025	CRISPR spacer 1.25	7	10.6667	9	10	1	1	1
76676			76712	+	-	89	GSUC0026	CRISPR spacer 1.26	4	7.66667	8	9	1	1	1
76750			76785	+	-	90	GSUC0027	CRISPR spacer 1.27	2	4.66667	7	5	1	1	1
76823			76859	+	-	91	GSUC0028	CRISPR spacer 1.28	1	4.33333	7	4	1	1	1
76897			76932	+	-	92	GSUC0029	CRISPR spacer 1.29	2	5.66667	7	4	1	1	1
76970			77005	+	-	93	GSUC0030	CRISPR spacer 1.30	4	7	7	6	1	1	1
77043			77077	+	-	94	GSUC0031	CRISPR spacer 1.31	6	8.33333	7	7	1	1	1
77115			77150	+	-	95	GSUC0032	CRISPR spacer 1.32	8	9	7	7	1	1	1
77188			77224	+	-	96	GSUC0033	CRISPR spacer 1.33	7	7.33333	6	6	1	1	1
77262			77296	+	-	97	GSUC0034	CRISPR spacer 1.34	5	6	6	6	1	1	1
77334			77370	+	-	98	GSUC0035	CRISPR spacer 1.35	4	6.33333	6	6	1	1	1
77408			77442	+	-	99	GSUC0036	CRISPR spacer 1.36	4	7.33333	5	6	1	1	1
77480			77517	+	-	100	GSUC0037	CRISPR spacer 1.37	3	7.33333	5	6	1	1	1
77555			77592	+	-	101	GSUC0038	CRISPR spacer 1.38	2	6.33333	3	4	1	1	1
	78090	78209		+	-	102	GSU0060	hypothetical protein	2	5	3	4	1	1	1
78382	78382	78840	78882	+	-	103	GSU0061	hypothetical protein	26	23.6667	32	27	1	1	1
78941	78941	79273	79277	+	-	104	GSU0062	TraD protein	22	10.6667	16	8	1	1	1
	79478	79699	79699	+	-	105	GSU0063	hypothetical protein	12	6	9	7	1	1	1
	81045	79726		-	-	106	GSU0064	integrase, bacteriophage P4-type	0	0	0	0	1	1	1
81248	81426	81965	81983	+	tadA	107	GSU0065	tRNA (adenosine-34) deaminase	64	34.3333	47	39	0.520405	0.594861	1
82026			82115	+	-	108	tRNA-Ser3	tRNA-Ser3	14	10.3333	11	13	1	1	1
82249	82283	82495	82495	+	-	109	GSU3473	hypothetical protein	279	200.333	193	220	0.035011	0.6973	1
82496	83255	83902	84006	+	can-1	110	GSU0067	carbonic anhydrase	49	60.6667	40	42	1	0.00688533	0.0518399
84007	84007	84489		+	-	111	GSU0068	cytochrome c	31	48.6667	27	48	1	8.29295e-06	0.595861
	84482	85255	85255	+	-	112	GSU0069	oxidoreductase, iron-sulfur cluster-binding subunit	25	42.3333	18	34	1	1	1
85256	85258	86511	86942	+	-	113	GSU0070	oxidoreductase, membrane subunit	13	28.3333	13	17	1	1	1
87234	87031	86582	86568	-	-	114	GSU0071	hypothetical protein	336	364.667	253	320	1	0.0491504	0.111949
88132	88079	87477	87468	-	-	115	GSU0073	outer membrane protein	190	332	188	335	0.164478	1.78418e-06	1
88786	88786	88133	88133	-	elbB	116	GSU0074	isoprenoid biosynthesis protein	133	281.333	177	236	9.63683e-06	1.05682e-08	0.00171209
88800			88787	-	-	117	predicted RNA	-	82	176.333	111	83	5.43475e-05	1.20108e-07	0.00223103
89779	89776	88859	88817	-	-	118	GSU0075	SDR_a2 family oxidoreductase	35	56	30	46	1	0.000534372	0.303311
89888	89888	90487	90563	+	-	119	GSU0076	hypothetical protein	31	33.3333	33	28	1	1	1
90569	90569	90766	90775	+	-	120	GSU0077	hypothetical protein	269	600.333	283	385	0.198263	3.99925e-09	9.53511e-06
90776	90776	91117	91117	+	-	121	GSU0078	PilZ domain-containing protein	144	390	153	250	0.117593	2.09775e-14	0.000428248
91729	91726	91136	91018	-	-	122	GSU0079	transcriptional regulator	38	96.6667	59	92	2.11862e-08	5.06726e-12	0.327052
91118	91908	93323	93366	+	degQ	123	GSU0080	periplasmic trypsin-like serine protease lipoprotein DegQ	190	223	177	205	0.287573	0.0158843	0.200535
93367	93367	93630	93630	+	-	124	GSU0081	hypothetical protein	206	178.667	173	165	1	0.191781	0.664455
93703	93715	94683	94683	+	rluD	125	GSU0082	23S rRNA synthase	93	65	75	64	1	0.36212	0.305886
94684	94686	95486	95491	+	-	126	GSU0083	laccase family multicopper oxidase	129	119.667	129	116	0.23747	0.0451234	0.724255
95494	95500	96675	96692	+	-	127	GSU0084	hypothetical protein	77	73	93	89	0.00144845	0.0885421	1
97616	97616	96774	96756	-	hdrF	128	GSU0085	heterodisulfide oxidoreductase, NAD(P)H oxidoreductase subunit F	123	115	121	155	0.331923	0.04563	1
97997	97997	97629	97617	-	-	129	GSU3474	hypothetical protein	156	164.667	167	205	0.15216	0.0194864	0.941203
99056	99013	98009	97998	-	hdrE	130	GSU0087	heterodisulfide oxidoreductase, iron-sulfur cluster-binding subunit E	73	78.3333	82	103	0.0185371	0.0290313	1
99994	99986	99057	99057	-	hdrD	131	GSU0088	heterodisulfide oxidoreductase, iron-sulfur cluster-binding subunit D	119	102.667	123	126	0.0469837	0.192296	1
	100520	100020	100020	-	hdrG	132	GSU0089	heterodisulfide oxidoreductase, iron-sulfur cluster-binding subunit G	107	92.3333	110	108	0.296611	0.148494	1
	102517	100520		-	hdrA	133	GSU0090	heterodisulfide oxidoreductase, FAD-binding and iron-sulfur cluster-binding subunit A	120	115.667	124	139	0.0464717	0.0838736	0.683891
	103408	102518		-	hdrB	134	GSU0091	heterodisulfide oxidoreductase subunit B	105	126.667	116	138	0.0334568	0.00430366	1
104487	103989	103405		-	hdrC	135	GSU0092	heterodisulfide oxidoreductase, iron-sulfur cluster-binding subunit C	92	163.667	129	216	2.08983e-06	2.49657e-05	1
104641	104641	106413	106424	+	-	136	GSU0093	ABC transporter ATP-binding protein/permease	43	32	33	36	1	1	1
106425			106512	+	-	137	tRNA-Ser4	tRNA-Ser4	74	78	57	77	1	0.058162	0.754447
106605			106706	+	-	138	GSUR0058	signal recognition particle, RNA component	73	88.6667	67	108	0.339115	0.00986446	1
106707	106784	108523	108593	+	dnaX	139	GSU0094	DNA polymerase III subunits gamma and tau	55	65.3333	56	67	1	0.00455882	0.808702
108594	108594	108908	109026	+	-	140	GSU0095	YbaB/EbfC family DNA-binding protein	150	265.667	154	272	0.266684	1.1568e-06	0.564851
109097	109097	109690	109754	+	recR	141	GSU0096	recombination protein RecR	298	413	420	416	6.98086e-09	0.000866533	1
109755	109755	113342	113350	+	por	142	GSU0097	pyruvate:ferredoxin/flavodoxin oxidoreductase	377	515.667	636	534	2.30429e-08	0.0135106	0.0431282
113351			113361	+	-	143	predicted RNA	-	198	227.667	281	394	3.99475e-06	0.0134016	0.843772
113499	113609	114100	114105	+	mglB	144	GSU0098	cell polarity determinant GTPase-activating protein MglB	287	293	235	265	1	0.0310507	0.103476
114106			114118	+	-	145	predicted RNA	-	210	220.667	203	227	0.363038	0.0487816	1
114119	114119	114706	114706	+	mglA	146	GSU0099	cell polarity determinant GTPase MglA	154	182	150	157	0.377715	0.00540012	0.294427
114825	114857	116635	116643	+	-	147	GSU0101	ABC transporter ATP-binding protein/permease	22	19.3333	21	22	1	1	1
116666	116666	118576	118715	+	selB	148	GSU0102	selenocysteine-specific translation elongation factor	71	56.6667	70	65	0.0374697	0.136175	1
118723	118724	120835	120835	+	-	149	GSU0103	sensor histidine kinase	54	91.6667	55	74	1	5.21278e-05	0.00624036
120836	120853	121242	121756	+	-	150	GSU0104	response regulator	34	87.6667	43	58	1	2.47476e-12	0.0985477
	121584	121303		-	-	151	GSU0105	cytochrome c	2	2.33333	2	2	1	1	1
121772	121772	122545		+	-	152	GSU0106	chromosome partitioning ATPase Soj	93	122.333	77	114	1	0.00586607	0.634346
	122538	123377	123555	+	-	153	GSU0107	ParB-like nuclease domain-containing protein	113	136	85	156	1	0.00489561	1
123556	123556	123981	123983	+	atpX	154	GSU0108	ATP synthase F0, B' subunit	589	928.667	461	1203	1	0.00044531	0.118649
123984	123984	124604		+	atpF	155	GSU0109	ATP synthase F0 subunit B	325	521.667	284	526	0.820457	0.000117329	0.340204
	124601	125143	125151	+	atpH	156	GSU0110	F0F1 ATP synthase subunit delta	437	983	496	983	0.00551665	9.43691e-09	0.0017671
125152	125152	126663	126663	+	atpA	157	GSU0111	F0F1 ATP synthase subunit alpha	678	1239.67	925	1265	2.43125e-06	0.000122147	0.0549417
126664			126677	+	-	158	predicted RNA	-	744	1337	1073	910	8.90749e-09	4.47724e-08	7.89704e-06
126678	126685	127548	127605	+	atpG	159	GSU0112	F0F1 ATP synthase subunit gamma	560	807	742	642	1.24193e-05	0.000391889	1.50884e-06
127606	127606	129018	129018	+	atpD	160	GSU0113	F0F1 ATP synthase subunit beta	997	1261.67	1315	1175	0.000198616	0.0418163	0.0109195
129019	129079	129495	129515	+	atpC	161	GSU0114	F0F1 ATP synthase subunit epsilon	1046	853.667	1033	807	0.137729	0.0778161	0.0397257
129558	129582	130601		+	pdxA	162	GSU0115	4-hydroxythreonine-4-phosphate dehydrogenase	60	66	59	60	0.812249	0.0195952	0.0996857
	130598	131557	131605	+	-	163	GSU0116	biosynthetic peptidoglycan transglycosylase	61	53.6667	58	57	1	0.109114	0.757959
133045	132976	131672	131642	-	-	164	GSU0117	aminotransferase	59	91.3333	92	130	2.90787e-10	3.82686e-05	0.754447
133860	133860	133255	133255	-	-	165	GSU0118	hypothetical protein	167	143	174	146	0.0962909	0.195727	1
134251	134228	133878	133869	-	-	166	GSU0119	glyoxalase/bleomycin resistance protein/dioxygenase superfamily protein	186	212	223	184	0.00498679	0.01933	0.0537469
134859	134856	134386	134380	-	hyaP	167	GSU0120	periplasmically oriented, membrane-bound [NiFe]-hydrogenase maturation protease	9	15	7	12	1	1	1
135537	135528	134860	134860	-	hyaB	168	GSU0121	periplasmically oriented, membrane-bound [NiFe]-hydrogenase b-type cytochrome subunit	11	20.3333	12	13	1	1	1
137241	137238	135538	135538	-	hyaL	169	GSU0122	periplasmically oriented, membrane-bound [NiFe]-hydrogenase large subunit	11	31	18	23	1	1	1
138384	138357	137242	137242	-	hyaS	170	GSU0123	periplasmically oriented, membrane-bound [NiFe]-hydrogenase small subunit	18	44.6667	34	36	1	1	1
139232	139232	138516	138516	-	-	171	GSU0124	amidophosphoribosyltransferase	18	26.3333	28	30	1	1	1
139889	139889	139236	139233	-	-	172	GSU0125	hypothetical protein	41	59.6667	66	67	5.37852e-09	0.000781104	1
140958	140891	139914	139890	-	yccM-1	173	GSU0126	iron-sulfur cluster-binding oxidoreductase	29	33.3333	39	33	1	1	1
141871	141871	141098	141098	-	ttcA	174	GSU0127	tRNA 2-thiocytidine biosynthesis protein TtcA	28	36.3333	31	46	1	1	1
141972	141994	144249	144254	+	priA	175	GSU0128	primosomal protein N', ATP-dependent helicase	45	33	50	36	1	1	1
144323	144337	144840	144850	+	def-1	176	GSU0129	polypeptide formylmethionine deformylase	113	109.333	96	122	1	0.0547278	0.858342
144851	144851	145804	145804	+	fmt	177	GSU0130	methionyl-tRNA formyltransferase	107	115	108	113	0.220904	0.00678215	0.520868
145805	145807	146562	146667	+	-	178	GSU0131	hypothetical protein	55	54.6667	48	64	1	0.0318309	1
147336	147226	146720	146719	-	cheX40H	179	GSU0132	protein phosphoaspartate phosphatase CheX associated with MCPs of class 40H	20	32.6667	22	34	1	1	1
147485	147503	148669	148703	+	-	180	GSU0133	hypothetical protein	21	22	14	18	1	1	1
149780	149778	148678	148600	-	-	181	GSU0134	ribonuclease Z	7	11.3333	10	10	1	1	1
150878	150834	149857	149845	-	hemB	182	GSU0135	delta-aminolevulinic acid dehydratase	246	245	270	257	0.0126063	0.0496604	1
151041	151069	151506	152375	+	-	183	GSU0136	DoxX family protein	42	45.3333	46	62	1	1	1
152382	152355	151657	151632	-	-	184	GSU0137	PilZ domain-containing protein	10	18	11	26	1	1	1
152505	152505	154085	154085	+	prfC	185	GSU0138	peptide chain release factor 3	56	58.6667	45	66	1	0.0194312	1
154270	154313	154927	154987	+	-	186	GSU0139	hypothetical protein	5	43.6667	7	59	1	1	1
155122	155134	155883	155883	+	-	187	GSU0140	phosphoribosylaminoimidazole carboxylase-like protein	102	112	91	78	1	0.0248667	0.00142313
155884	155891	157057		+	-	188	GSU0141	hypothetical protein	60	73	55	70	1	0.0178601	0.496962
	157054	157506		+	pgpA	189	GSU0142	phosphatidylglycerophosphatase A	56	80.6667	49	74	1	0.00317549	1
	157503	158744	158744	+	cinA	190	GSU0143	molybdopterin-binding domain nicotinamide nucleotide amidohydrolase	47	58.3333	39	51	1	0.00894671	0.0957805
158745	158788	160917	161000	+	-	191	GSU0144	sensor histidine kinase, PAS and GAF domain-containing	30	30.3333	26	30	1	1	1
161017	161050	162066	162066	+	recA	192	GSU0145	recombinase A	202	237.667	221	245	0.00826897	0.0127174	1
162067	162070	163230	163258	+	pilT-1	193	GSU0146	twitching motility pilus retraction protein	134	127.667	149	150	0.00265894	0.0601916	1
163259	163259	163738	163809	+	recX	194	GSU0147	recombination regulator RecX	98	77.6667	87	92	1	0.135355	1
163810	163810	166437	166459	+	alaS	195	GSU0148	alanyl-tRNA ligase	174	127.333	136	133	1	0.170993	0.321036
166460	166460	167575	167580	+	-	196	GSU0149	motility response receiver histidine kinase	87	90.6667	109	91	2.39878e-05	0.0361707	1
167670	167709	168587	168667	+	argB	197	GSU0150	acetylglutamate kinase	220	253	191	234	0.655445	0.00693052	1
168668	168668	169867		+	argD	198	GSU0151	acetylornithine aminotransferase	212	226	221	251	0.0449981	0.033315	1
	169864	170775	170807	+	argF	199	GSU0152	ornithine carbamoyltransferase	282	263.333	299	273	0.0340044	0.0812445	1
170808	170808	172028	172028	+	argG	200	GSU0153	argininosuccinate synthase	428	565	541	606	0.000660985	0.00406115	0.00802079
172029	172195	172638	172638	+	-	201	GSU0154	NUDIX hydrolase, type 15	125	138.667	116	123	1	0.00745263	0.0549417
172641	172649	173812	173833	+	-	202	GSU0155	hypothetical protein	61	54.3333	49	62	1	0.0835813	0.570031
173834	173834	175210	175242	+	argH	203	GSU0156	argininosuccinate lyase	83	96.3333	89	93	0.0100159	0.00280843	0.0796783
175246	175249	176022	176158	+	-	204	GSU0157	lipoprotein	43	38.3333	44	42	1	1	1
176160	176160	177413	177413	+	lysA	205	GSU0158	diaminopimelate decarboxylase	191	220	176	253	0.504542	0.0166113	1
177414	177447	178319	178319	+	dapA	206	GSU0159	dihydrodipicolinate synthase	208	198.667	197	218	0.151911	0.0305835	1
178324	178341	179141	179141	+	dapB	207	GSU0160	dihydrodipicolinate reductase	147	143	152	152	0.0278781	0.0235674	0.558192
179149	179343	180575	180575	+	dapL	208	GSU0162	L,L-diaminopimelate aminotransferase	83	126.667	93	140	0.00320542	1.20684e-05	1
180693	180697	180984		+	-	209	GSU0163	hypothetical protein	36	33	36	34	1	1	1
	180981	181343	181410	+	-	210	GSU0164	hypothetical protein	49	81.6667	79	77	1.42966e-12	2.38412e-06	0.63505
181411	181411	182766		+	-	211	GSU0165	hypothetical protein	43	57	52	39	1	0.00290193	0.00107533
	182753	183304	183331	+	-	212	GSU3475	hypothetical protein	26	37	27	25	1	1	1
183332	183332	183637	183637	+	-	213	GSU0167	transposase, Y1_Tnp domain-containing	3	9	7	8	1	1	1
183883	183883	185049	185075	+	-	214	GSU0168	Fic family protein	18	18.3333	16	18	1	1	1
185143	185171	186808	186837	+	-	215	GSU0169	ABC transporter ATP-binding protein	41	26.3333	30	27	1	1	1
186838	186838	187320	187320	+	-	216	GSU0170	hypothetical protein	24	13.6667	16	15	1	1	1
187321	187341	187796	187796	+	-	217	GSU0171	hypothetical protein	11	5	7	7	1	1	1
188000	188001	188378	188380	+	-	218	GSU0172	hypothetical protein	64	49	53	37	1	0.201111	1
188576	188625	189356	189621	+	-	219	GSU0173	cupin	27	27	26	27	1	1	1
191202	191115	189553	189530	-	ato-2	220	GSU0174	succinyl:acetate coenzyme A transferase	164	742.333	303	679	2.78934e-13	2.28986e-39	0.00198734
191341	191349	191960	191960	+	-	221	GSU0175	TetR family transcriptional regulator	42	40	39	47	1	1	1
191961	192082	192456	192458	+	-	222	GSU0176	hypothetical protein	40	29.6667	37	26	1	1	1
192466	192466	192987	193005	+	-	223	GSU0177	acetyltransferase	40	35.6667	35	46	1	1	1
193437	193437	193093	193093	-	hxlR	224	GSU0178	helix-turn-helix transcriptional regulator HxlR	6	7.66667	7	5	1	1	1
193544	193592	194227	194228	+	-	225	GSU0179	flavodoxin	22	21.6667	20	20	1	1	1
194383	194383	194892	194898	+	-	226	GSU0180	hypothetical protein	15	16.3333	15	19	1	1	1
195867	195867	194938	194655	-	-	227	GSU0181	peptidoglycan L,D-transpeptidase lipoprotein, YkuD family, TPR domain-containing	137	62	147	56	0.00487668	0.421688	1
195943			195868	-	-	228	predicted RNA	-	241	119.333	225	120	0.277047	0.725512	1
196325	196325	196023	195944	-	-	229	GSU0182	lipoprotein	253	146.667	224	91	1	0.831292	0.656773
197760	197731	196424	196326	-	-	230	GSU0183	peptidoglycan L,D-transpeptidase lipoprotein, YkuD family, SPOR domain-containing	60	23.6667	62	22	0.138067	1	1
197761			197876	-	-	231	cyclic diguanylate	cyclic diguanylate-responsive riboswitch; GSUR3001	70	35	78	25	0.0101652	0.893507	1
197961			198075	-	-	232	cyclic diguanylate	cyclic diguanylate-responsive riboswitch; GSUR3002	61	34	51	25	0.972901	0.784608	1
198293	198316	198963	199361	+	-	233	GSU0184	HAD superfamily hydrolase	23	23.3333	21	25	1	1	1
200893	200194	198989	198989	-	-	234	GSU0185	hypothetical protein	11	17.6667	13	17	1	1	1
	201300	200953	200905	-	-	235	GSU0187	helix-turn-helix and zinc ribbon transcriptional regulator	6	8.66667	11	7	1	1	1
201719	201641	201297		-	-	236	GSU0188	hypothetical protein	7	12.3333	17	13	1	1	1
201917	201957	203339	203339	+	dbpA	237	GSU0189	ATP-dependent RNA helicase DbpA	18	10.3333	14	11	1	1	1
203630	203620	203471	203296	-	-	238	GSU3477	hypothetical protein	85	32.6667	68	31	1	0.744126	1
204012	203966	203766	203752	-	-	239	GSU0191	cold shock DNA/RNA-binding protein	3705	1548.33	2188	1833	0.000942895	1	1
204359	204369	204611	204649	+	-	240	GSU0192	hypothetical protein	351	63	212	106	0.00155559	0.194597	0.0650704
205998	205991	204852	204740	-	-	241	GSU0193	glucose/sorbosone dehydrogenase-like lipoprotein	15	30.6667	17	27	1	1	1
206106	206161	207243	207244	+	-	242	GSU0194	ADP-ribosylglycohydrolase-like protein	41	60.3333	39	54	1	0.000306618	0.161741
207259			207297	+	-	243	predicted RNA	-	66	122.333	57	59	1	3.18035e-05	0.000524448
207298	207298	207516	207546	+	-	244	GSU0195	flavin and coenzyme A sequestration protein dodecin	78	149.667	63	100	1	2.04677e-07	0.037536
208178	208098	207610	207488	-	-	245	GSU0196	acyl-CoA thioesterase	164	175	230	241	8.03218e-07	0.0282342	1
208957	208943	208179	208179	-	-	246	GSU0197	short-chain dehydrogenase	272	196.667	268	183	0.210476	0.522977	0.0278046
209060	209066	209656	209681	+	-	247	GSU0198	lipoprotein	7	15.3333	6	12	1	1	1
209730	209733	209942	210055	+	-	248	GSU3478	hypothetical protein	63	58	42	63	1	0.0517505	0.965296
210179	210179	210649		+	-	249	GSU0200	aerobic-type carbon monoxide dehydrogenase, small subunit-like protein	53	103	51	82	1	3.84372e-06	0.197025
	210646	212817	212839	+	-	250	GSU0201	aerobic-type carbon monoxide dehydrogenase, large subunit-like protein	34	77	32	55	1	3.75511e-09	0.00364724
212847	212853	213620		+	-	251	GSU0202	dehydrogenase molybdenum cofactor insertion protein	35	64.6667	28	46	1	1.1949e-05	0.0364947
	213617	214228	214238	+	-	252	GSU0203	MobA-related glycosyltransferase	24	45.6667	20	37	1	2.99264e-08	0.215279
214293	214293	215651	215651	+	-	253	GSU0204	radical SAM domain-containing iron-sulfur cluster-binding oxidoreductase	8	9.33333	6	9	1	1	1
215676	215676	216302		+	-	254	GSU0205	TetR family transcriptional regulator	66	52.6667	52	63	1	0.128753	1
	216299	217201	217201	+	-	255	GSU0206	zinc transporter ZupT	20	17	21	20	1	1	1
217356			217378	+	-	256	predicted RNA	-	692	1018	576	916	0.739817	0.000586952	0.520868
217379	217397	217597	217627	+	-	257	GSU0207	cold shock DNA/RNA-binding protein	1887	2099.33	1184	2065	0.768723	0.0319352	0.0869289
217769	217769	218569	218680	+	-	258	GSU0208	hypothetical protein	621	13.6667	470	14	1	3.93732e-114	1
218681			218728	+	-	259	predicted RNA	-	320	8.66667	266	14	0.708197	1.94127e-11	1
218729	218729	218923		+	-	260	GSU0209	hypothetical protein	99	2.33333	80	3	1	4.086e-15	1
219002	219047	220039	220039	+	-	261	GSU0210	ABC transporter substrate-binding protein	206	366	277	373	1.59625e-06	1.44239e-06	0.0255028
220040	220056	220967		+	-	262	GSU0211	ABC transporter membrane protein	196	288	259	275	4.74189e-07	9.43939e-05	1
	220960	221757	221757	+	-	263	GSU0212	ABC transporter ATP-binding protein	171	236.333	211	300	7.33443e-06	0.000252116	0.814481
221796	221799	223307	223307	+	-	264	GSU0213	radical SAM domain-containing iron-sulfur cluster-binding oxidoreductase	13	16	14	21	1	1	1
223442	223673	224560	224687	+	-	265	GSU0214	ATPase	44	39	43	37	1	1	1
224725	224725	225597	225619	+	folD-1	266	GSU0215	5,10-methylenetetrahydrofolate dehydrogenase and methenyltetrahydrofolate cyclohydrolase	102	102.667	103	126	0.197523	0.0227931	1
225912	225896	225681	225497	-	-	267	GSU0216	hypothetical protein	326	378.333	217	314	0.0222811	0.0319885	0.0713541
226300	226424	226990	227085	+	-	268	GSU0217	nitroreductase-like family 3 protein	156	269.333	157	188	0.220904	8.1464e-06	0.00611275
227086	227086	227922		+	sco	269	GSU0218	cytochrome c oxidase, coo3-type, synthesis factor	98	164	103	123	0.0944916	1.35008e-05	0.0256506
	227919	229544		+	coxA	270	GSU0219	cytochrome c oxidase, coo3-type, cytochrome o subunit I	36	63.6667	39	51	1	1.90811e-05	0.0431282
	229541	230143	230143	+	coxC	271	GSU0220	cytochrome c oxidase, coo3-type, subunit III	35	37.3333	25	28	1	1	1
230144	230160	230450	230454	+	coxD	272	GSU0221	cytochrome c oxidase, coo3-type, subunit IV	31	27.3333	22	20	1	1	1
230460	230460	231374		+	coxB	273	GSU0222	cytochrome c oxidase, coo3-type, cytochrome c subunit II, one heme-binding site	45	56.3333	33	39	1	0.00260676	0.0078061
	231371	232183	232229	+	ctaB	274	GSU0223	protoheme IX farnesyltransferase	15	24	15	25	1	1	1
232544	232536	232204	232094	-	-	275	GSU0224	cupin	25	51	25	51	1	1	0.60396
	232749	232609		-	-	276	GSU3479	hypothetical protein	0	0	0	1	1	1	1
232930	232930	234558	234558	+	-	277	GSU0226	hypothetical protein	40	33.6667	33	39	1	1	1
234562	234575	235492	235492	+	-	278	GSU0227	DNA methyltransferase	53	34.6667	46	46	1	1	1
236080	236059	235556	235528	-	-	279	GSU0228	FKBP-type peptidylprolyl cis-trans isomerase	404	344.333	391	372	0.269603	0.172452	1
236224	236228	237880	238246	+	-	280	GSU0229	long-chain-fatty-acid--CoA ligase	33	30	37	35	1	1	1
238965	238956	237886	237830	-	pilT-2	281	GSU0230	twitching motility pilus retraction protein	10	25	12	26	1	1	1
240817	240777	239002	239002	-	-	282	GSU0231	hypothetical protein	16	27.3333	17	24	1	1	1
241024	241033	241692	241706	+	-	283	GSU0233	hypothetical protein	51	37.3333	46	45	1	1	1
241707	241707	242519	242608	+	fdhC	284	GSU0234	bidirectional formate transporter	34	26.3333	33	29	1	1	1
244808	244808	242523	242212	-	tex	285	GSU0235	S1 RNA-binding domain-containing transcriptional accessory protein	23	25	25	29	1	1	1
245316	245305	244889	244832	-	-	286	GSU0236	hypothetical protein	19	17.3333	18	16	1	1	1
245836	245793	245317	245317	-	-	287	GSU0237	dehydratase, NodN/MaoC domain-containing	46	59	57	78	1	0.00194056	1
	247240	245855	245855	-	-	288	GSU0238	radical SAM domain-containing iron-sulfur cluster-binding oxidoreductase	82	57.3333	65	75	1	0.497131	1
247659	247659	247237		-	-	289	GSU0239	acyl-CoA thioesterase	85	63	71	82	1	0.275904	1
248505	248503	247661	247660	-	fabD-1	290	GSU0240	malonyl-CoA--acyl carrier protein transacylase	72	54.6667	62	78	1	0.334618	1
	249798	248506	248506	-	-	291	GSU0241	radical SAM domain-containing iron-sulfur cluster-binding oxidoreductase	75	73.6667	78	97	0.131723	0.0781222	1
250056	250052	249795		-	acpP-1	292	GSU0242	acyl carrier protein	88	97	91	97	0.184555	0.0244345	1
250973	250956	250057	250057	-	-	293	GSU0243	acyltransferase	99	94	100	107	0.224323	0.0931081	1
252424	252424	251048	251043	-	-	294	GSU0244	radical SAM domain-containing iron-sulfur cluster-binding oxidoreductase	119	87.6667	88	87	1	0.307449	0.39886
	253136	252474	252425	-	-	295	GSU0245	undecaprenyl-phosphate glycosyltransferase	70	65.6667	63	66	1	0.0719648	1
253951	253951	253121		-	-	296	GSU0246	polysaccharide deacetylase	85	64	80	60	0.872872	0.47398	0.520868
254132	254133	255596		+	-	297	GSU0247	radical SAM domain-containing iron-sulfur cluster-binding oxidoreductase	51	42.6667	60	49	0.00426794	1	0.920581
	255596	256882	256882	+	-	298	GSU0248	radical SAM domain-containing iron-sulfur cluster-binding oxidoreductase	21	19.3333	26	25	1	1	1
256931	256943	257920	257937	+	-	299	GSU0249	hypothetical protein	12	9.33333	10	14	1	1	1
257966	257966	258406	258865	+	-	300	GSU0250	hypothetical protein	61	50.6667	71	56	0.0259671	0.148494	1
260201	258791	258486	258479	-	-	301	GSU0251	hypothetical protein	17	17.6667	16	17	1	1	1
259054	259068	260186	260186	+	-	302	GSU0252	transposase of ISGsu1, IS4 family	89	101	115	84	1.36319e-06	0.00530572	0.128944
260187	260497	262989		+	-	303	GSU0253	sensor histidine kinase, PAS, GAF, PAS and PAS domain-containing	34	18.3333	30	18	1	1	1
	262990	263637	263637	+	-	304	GSU0254	LuxR family transcriptional regulator	12	9.66667	14	11	1	1	1
263797	263840	265690	265690	+	-	305	GSU0255	sensor histidine kinase, PAS and PAS domain-containing	27	9.33333	31	8	1	1	1
265796	265796	266233	266235	+	-	306	GSU0256	hemerythrin family protein	25	21	31	20	1	1	1
	266611	266321	266104	-	-	307	GSU0257	antibiotic biosynthesis monooxygenase	32	43	38	30	1	0.000388058	0.000830467
	266805	266599		-	-	308	GSU0258	hypothetical protein	42	60.3333	51	45	1	0.00031309	0.00501695
267372	267371	266802		-	-	309	GSU0259	flavoredoxin	32	61	45	45	1	9.70715e-09	0.0752605
268060	268045	267578	267388	-	usp-3	310	GSU0260	universal stress protein Usp	5	11.3333	6	10	1	1	1
	269872	268106	268106	-	-	311	GSU0261	monovalent cation/proton antiporter family protein	2	5.66667	2	5	1	1	1
270679	270679	270284	270262	-	-	312	GSU0263	hypothetical protein	16	29.3333	21	46	1	1	1
272038	272038	270803		-	-	313	GSU0264	Bcr/CflA subfamily transporter	5	4.33333	6	6	1	1	1
273158	272998	272096	272059	-	-	314	GSU0265	membrane transport protein	8	5.33333	8	8	1	1	1
273393	273393	274316	274316	+	-	315	GSU0266	LysR family transcriptional regulator	14	11.3333	10	11	1	1	1
274646	274646	275392		+	-	316	GSU0267	GntR family transcriptional regulator	25	26.6667	29	27	1	1	1
	275389	276222		+	-	317	GSU0268	hypothetical protein	13	11.3333	14	13	1	1	1
	276219	276533	276533	+	-	318	GSU0269	hypothetical protein	8	6.66667	7	7	1	1	1
278461	278461	276632	276632	-	glmS	319	GSU0270	glucosamine--fructose-6-phosphate aminotransferase	81	81	87	79	0.00394914	0.024395	0.033334
279990	279957	278527	278462	-	glmU	320	GSU0271	bifunctional N-acetylglucosamine-1-phosphate uridyltransferase/glucosamine-1-phosphate acetyltransferase	86	99.6667	71	109	1	0.00408155	0.276019
280118	280118	280663	280695	+	-	321	GSU0272	hypothetical protein	76	78	74	83	0.739817	0.0258821	0.986193
280696	280696	282576	282576	+	-	322	GSU0273	radical SAM domain-containing iron-sulfur cluster-binding oxidoreductase	24	23.3333	26	28	1	1	1
282685	282877	284736	284769	+	-	323	GSU0274	c- and b-type cytochrome L	759	892.333	981	906	0.000313713	0.0448811	0.016834
	285203	285027		-	-	324	GSU0275	hypothetical protein	0	0.333333	0	0	1	1	1
	286424	285252		-	-	325	GSU0276	RND family efflux pump membrane fusion protein	1	0.333333	1	1	1	1	1
	288585	286417		-	-	326	GSU0277	ABC transporter ATP-binding protein/permease	1	0.333333	1	1	1	1	1
	289847	288582		-	-	327	GSU0278	RND family efflux pump outer membrane protein	0	1	0	0	1	1	1
	307683	289984		-	-	328	GSU0279	cadherin domain/calx-beta domain-containing protein	0	0	0	0	1	1	1
309351	309268	307916	307916	-	-	329	GSU0280	Fis family transcriptional regulator	26	47	26	54	1	1	0.811725
311112	311112	309352	309352	-	-	330	GSU0281	sensor histidine kinase, partial	15	21	10	21	1	1	1
311563			311488	-	-	331	tRNA-Ala1	tRNA-Ala1	15	17.3333	13	18	1	1	1
313428	313428	311626	311610	-	-	332	GSU0283	sensor histidine kinase	41	49	54	58	1	0.0164977	1
313825	313823	313467	313429	-	-	333	GSU0284	TraR/DksA family zinc finger transcriptional regulator	196	223.333	191	372	0.574151	0.0129433	0.478933
315263	315260	313908	313829	-	radA	334	GSU0285	DNA repair protein RadA	24	27.6667	27	39	1	1	1
315402	315412	317049		+	-	335	GSU0286	HEAT-like repeat-containing protein	91	57	80	68	0.543671	1	1
	317042	318403	318491	+	-	336	GSU0287	cyclic diguanylate phosphodiesterase	60	28.3333	45	29	1	1	1
318998	318994	318413	318339	-	-	337	GSU0288	HEAT-like repeat-containing protein	29	54	34	57	1	5.76159e-07	1
319077	319102	319434	319500	+	-	338	GSU0289	hypothetical protein	47	31.3333	36	29	1	1	1
319530	319532	320512	321009	+	fabH-1	339	GSU0290	3-oxoacyl-ACP synthase	140	122.333	120	125	0.947987	0.0734328	0.513574
321560	321560	320502	320502	-	-	340	GSU0291	CheR-like SAM-binding domain-containing protein	6	5.33333	4	9	1	1	1
321573	321619	321951	321951	+	-	341	GSU0292	hypothetical protein	24	13.6667	18	16	1	1	1
323040	323040	321952	321837	-	cheB64H-1	342	GSU0293	protein glutamate methylesterase CheB associated with MCPs of classes 40H and 40+24H, response receiver domain-containing	16	20.6667	17	20	1	1	1
323937	323937	323047	323041	-	-	343	GSU0294	metal-dependent phosphohydrolase, HDOD domain-containing	8	10.6667	7	11	1	1	1
324788	324788	323955	323955	-	cheR64H	344	GSU0295	protein glutamate methyltransferase CheR associated with MCPs of classes 40H and 40+24H	4	3.33333	4	3	1	1	1
	326671	324839		-	cheA64H	345	GSU0296	sensor histidine kinase CheA associated with MCPs of classes 40H and 40+24H	2	1.66667	2	2	1	1	1
327214	327214	326720		-	cheW64H-1	346	GSU0297	scaffold protein CheW associated with MCPs of classes 40H and 40+24H	2	5.33333	3	4	1	1	1
329728	329728	328610	328606	-	-	347	GSU0299	transposase of ISGsu1, IS4 family	87	99.6667	113	83	1.89207e-06	0.0050364	0.136295
327561	330260	331027	331057	+	-	348	GSU0301	lytic transglycosylase domain-containing protein	403	373.333	376	413	0.202349	0.0899977	0.934564
331058			331169	+	-	349	predicted RNA	-	188	234	229	383	0.00120155	0.00436431	0.466496
331170	331170	333134	333134	+	-	350	GSU0302	hypothetical protein	107	93	87	109	1	0.0970297	1
333135	333197	334414	335056	+	-	351	GSU0303	sensor protein	67	77.3333	64	74	0.462053	0.0102652	0.618252
337118	337044	334411	334373	-	pepN	352	GSU0304	aminopeptidase N	48	49	50	55	1	0.0168871	0.404603
337300			337119	-	-	353	GSUR0059	6S RNA, stationary phase repressor of sigma-70-containing RNA polymerase activity	237	35.6667	30	75	7.17269e-192	1	0.126709
337440	337596	338360	338375	+	hypB	354	GSU0305	hydrogenase nickel incorporation protein HypB	323	287.333	318	288	0.142255	0.0981649	1
338376	338376	340667	340667	+	hypF	355	GSU0306	hydrogenase maturation protein HypF	149	125.667	128	141	0.519272	0.103239	1
340668	340674	340904		+	hypC	356	GSU0307	hydrogenase assembly chaperone HypC/HupF	196	82.3333	110	71	0.000242879	1	0.0254818
	340904	341995	341995	+	hypD	357	GSU0308	hydrogenase expression/formation protein HypD	136	100	110	108	1	0.287848	1
341996	342016	343029	343115	+	hypE	358	GSU0309	hydrogenase expression/formation protein HypE	157	106	125	123	1	0.407409	1
343116	343116	343970	344008	+	-	359	GSU0310	phospholipase, patatin family	108	76.3333	91	87	1	0.288784	0.503826
344061	344149	344508	344583	+	-	360	GSU0312	PilZ domain-containing protein	108	119.333	107	102	0.519116	0.0342119	0.858342
344584	344584	345351	345351	+	-	361	GSU0313	DnaJ domain-containing protein	13	12	15	17	1	1	1
	345463	346566		+	-	362	GSU0314	GspIIEN domain-containing protein	6	4.33333	4	6	1	1	1
346964	346963	346535	346535	-	-	363	GSU0315	hypothetical protein	2	8.66667	2	10	1	1	1
347662	347660	346965	346965	-	-	364	GSU0316	PATAN domain GTPase-activating protein	5	24	6	26	1	1	1
348001	348045	348776	348787	+	-	365	GSU0317	hypothetical protein	439	222.667	376	233	0.549768	1	1
348795	348883	350127	350127	+	-	366	GSU0318	M48 family peptidase	10	12.6667	11	12	1	1	1
	351002	350163	350161	-	gspN	367	GSU0319	type II secretion system protein GspN	57	58.3333	48	78	1	0.0317415	1
	351547	350999		-	gspM	368	GSU0320	type II secretion system protein GspM	77	68	74	102	0.826367	0.0801531	0.417062
	352860	351544		-	gspL	369	GSU0321	type II secretion system protein GspL	160	113.333	126	137	1	0.655302	1
	353780	352860		-	gspK	370	GSU0322	type II secretion system minor pseudopilin GspK	105	64.6667	81	79	1	0.809663	1
	354406	353777		-	gspJ	371	GSU0323	type II secretion system minor pseudopilin GspJ	144	93.6667	114	79	1	0.536393	0.078681
	354740	354384		-	gspI	372	GSU0324	type II secretion system minor pseudopilin GspI	169	108.667	130	108	0.519116	0.719471	1
	355264	354737		-	gspH	373	GSU0325	type II secretion system minor pseudopilin GspH	154	104	135	100	1	0.474612	0.330513
355702	355676	355233		-	gspG	374	GSU0326	type II secretion system major pseudopilin GspG	129	115.667	126	126	0.890438	0.0970661	0.86331
	356914	355703	355703	-	gspF	375	GSU0327	type II secretion system inner membrane protein GspF	170	120.667	139	127	1	0.717764	0.403674
358439	358439	356895		-	gspE	376	GSU0328	type II secretion system ATPase GspE	162	111	125	132	1	0.502232	0.859172
360352	360352	358454	358443	-	gspD	377	GSU0329	type II secretion system lipoprotein GspD	145	150	148	167	0.0733646	0.0396396	1
361350	361337	360462	360353	-	gspC	378	GSU0330	type II secretion system protein GspC serine protease	132	124.333	127	152	0.352012	0.081143	1
361496	361506	362900	362900	+	degP	379	GSU0331	periplasmic trypsin-like serine protease DegP	442	446.333	620	460	0.00546097	0.128542	0.00132793
362967	362976	364466	364486	+	pepA	380	GSU0332	multifunctional aminopeptidase A	169	133	175	126	0.0553545	0.133885	0.548655
364819	364819	364544	364414	-	atpE	381	GSU0333	ATP synthase F0 subunit C	3446	4595.33	3408	5805	0.159573	0.0360592	0.668439
365568	365568	364879	364820	-	atpB	382	GSU0334	ATP synthase F0 subunit A	292	712	420	869	2.25865e-08	6.83483e-13	0.0407443
	365959	365573	365569	-	atpI	383	GSU0335	ATP synthase-associated magnesium import membrane protein AtpI	155	235.333	190	276	0.0022626	0.000861536	1
366176	366176	365931		-	atpZ	384	GSU0336	ATP synthase-associated magnesium import membrane protein AtpZ	238	343	281	275	0.00768258	0.000857294	0.0064394
366244			366177	-	-	385	predicted RNA	-	240	333	315	323	2.50431e-06	4.96469e-05	0.358221
367566	367556	366273	366245	-	hemL	386	GSU0337	glutamate-1-semialdehyde aminotransferase	163	289.667	199	282	0.000195573	7.02676e-06	0.0268224
367792	367863	368219		+	nuoA-1	387	GSU0338	NADH dehydrogenase I subunit A	204	757.667	307	438	6.47305e-08	3.20434e-28	2.41353e-10
	368210	368722	368740	+	nuoB	388	GSU0339	NADH dehydrogenase I subunit B	480	1240	656	923	2.48978e-05	4.24467e-11	6.14276e-06
368742	368755	369243	369243	+	nuoC	389	GSU0340	NADH dehydrogenase I subunit C	450	1098.67	639	677	9.25437e-07	1.45077e-10	8.17471e-06
369244	369296	370468	370468	+	nuoD	390	GSU0341	NADH dehydrogenase I subunit D	677	1432	931	1110	4.99739e-05	0.000106168	3.69085e-05
370469	370496	371017	371052	+	nuoE-1	391	GSU0342	NADH dehydrogenase I subunit E	807	1414	1016	1127	9.99071e-05	2.72494e-06	9.04316e-06
371053	371053	372828	372868	+	nuoF-1	392	GSU0343	NADH dehydrogenase I subunit F	813	1139.33	862	914	0.0100538	0.0212624	0.00126144
372869	372869	375349	375360	+	nuoG-1	393	GSU0344	NADH dehydrogenase I subunit G	513	753	585	579	0.00146305	0.0134051	3.52513e-05
375366	375402	376448	376448	+	nuoH-1	394	GSU0345	NADH dehydrogenase I subunit H	667	982	787	713	0.131849	0.0392707	9.49874e-11
376449	376470	376868	376868	+	nuoI-1	395	GSU0346	NADH dehydrogenase I subunit I	848	1198.67	1047	876	0.000364874	0.000448551	0.000126059
376871	376879	377382	377400	+	nuoJ-1	396	GSU0347	NADH dehydrogenase I subunit J	684	1076.67	896	1035	4.33611e-05	9.95186e-05	0.000964264
377401	377401	377703	377711	+	nuoK-1	397	GSU0348	NADH dehydrogenase I subunit K	633	1060.33	757	860	0.000106629	1.25057e-05	0.0535623
377712			377756	+	-	398	predicted RNA	-	597	1077	770	690	0.000816104	7.40928e-06	0.00421943
377757	377757	379757	379782	+	nuoL-1	399	GSU0349	NADH dehydrogenase I subunit L	658	1052.67	915	900	2.65249e-05	0.00298983	0.00627753
379784	379791	381359	381359	+	nuoM-1	400	GSU0350	NADH dehydrogenase I subunit M	459	780.667	646	565	0.000111829	0.00450918	1.51609e-09
381360	381394	382848	382873	+	nuoN-1	401	GSU0351	NADH dehydrogenase I subunit N	700	1054.67	843	804	9.7289e-05	0.00455342	2.04033e-05
382927	382951	383466	383604	+	prx-3	402	GSU0352	peroxiredoxin, atypical 2-Cys subfamily	171	415	180	267	0.0944916	2.15413e-11	7.90179e-07
383605	383605	384051		+	yqaA	403	GSU0353	membrane protein YqaA	318	321.667	237	271	0.665828	0.023838	0.0303561
	384038	385228	385230	+	-	404	GSU0354	hypothetical protein	142	162.667	139	132	0.081938	0.0127568	0.00164077
385231	385231	385635	385748	+	-	405	GSU0355	hypothetical protein	118	121.667	98	97	1	0.0269319	0.0692224
387266	387266	385788	385456	-	-	406	GSU0356	sensor histidine kinase response regulator	11	48.6667	12	38	1	1.42353e-73	0.00220718
388952	388952	387351	387326	-	-	407	GSU0357	cytochrome c nitrite reductase	109	495.333	134	410	4.87342e-05	1.0203e-65	6.32798e-08
389493	389488	388985	388953	-	-	408	GSU0358	periplasmic nitrate reductase, iron-sulfur cluster-binding subunit	15	54.6667	16	29	1	8.88284e-31	9.37598e-10
391190	391184	389808	389808	-	-	409	GSU0359	sigma-54-dependent sensor transcriptional regulator, PAS domain-containing	37	28.6667	39	28	1	1	1
391335	391444	392733	392762	+	-	410	GSU0360	peptidoglycan-binding outer membrane protein	1598	2893	1968	2788	0.0317629	0.00060904	0.108394
393836	393735	392842	392834	-	-	411	GSU0361	PpiC-type peptidylprolyl cis-trans isomerase	69	94	77	83	0.0362686	0.000939919	0.00751609
393959	393985	394440	394585	+	-	412	GSU0362	hypothetical protein	36	43.3333	50	49	1	1	1
397073	396977	394455	394455	-	dinG	413	GSU0363	ATP-dependent DNA helicase DinG	28	22.6667	29	28	1	1	1
397357	397349	397074	397074	-	ppcB	414	GSU0364	cytochrome c	67	73.6667	87	79	1.15646e-05	0.00626904	0.792232
397771	397771	397484	397453	-	ppcC	415	GSU0365	cytochrome c	37	34.6667	33	41	1	1	1
397902	397902	398822		+	-	416	GSU0366	helix-turn-helix XRE domain-containing protein	56	32.6667	49	40	1	1	1
	398819	399736	399736	+	yhcC-1	417	GSU0367	radical SAM domain-containing iron-sulfur cluster-binding oxidoreductase	29	21.6667	28	23	1	1	1
401046	401022	399772	397772	-	-	418	GSU0368	outer membrane surface lipoprotein	28	49	31	56	1	1.35626e-05	0.648512
	401460	401188	401172	-	-	419	GSU0369	FlhB domain-containing protein	10	10.3333	9	11	1	1	1
403204	403204	401447		-	-	420	GSU0370	FliK domain-containing protein	22	22.6667	25	27	1	1	1
405884	405814	403250	403205	-	-	421	GSU0371	alpha-glucan phosphorylase	57	57.3333	56	58	1	0.0345979	0.12074
407368	407368	406001	405980	-	-	422	GSU0372	sigma-54-dependent transcriptional response regulator	57	44	48	46	1	1	1
408843	408827	407412	407371	-	-	423	GSU0373	sensor histidine kinase, HAMP domain-containing	28	27.3333	28	31	1	1	1
409013	409013	409345	409345	+	hypA	424	GSU0374	hydrogenase nickel incorporation protein HypA	23	20.3333	21	25	1	1	1
409425	409468	410556	410608	+	gcvT	425	GSU0375	glycine cleavage system T protein	31	56	37	45	1	3.36239e-06	0.0292193
410612	410612	410986		+	gcvH-1	426	GSU0376	glycine cleavage system lipoyl carrier protein GcvH	81	167.667	101	143	0.00317311	1.43481e-07	0.098744
	410986	412332		+	gcvP1	427	GSU0377	glycine dehydrogenase subunit 1	59	101.667	73	82	0.000977113	1.60257e-05	0.101683
	412323	413768		+	gcvP2	428	GSU0378	glycine dehydrogenase subunit 2	58	91	73	74	0.000503659	5.67398e-05	0.0811963
	413768	414577		+	lplA	429	GSU0379	lipoate--protein ligase A	49	48	45	51	1	1	1
	414574	415485		+	lipA	430	GSU0380	lipoyl synthase	31	32.6667	30	25	1	1	1
	415482	415706	415706	+	-	431	GSU0381	lipoprotein	85	94.3333	81	75	0.276093	0.00642218	0.00423461
415710	415715	416119	416213	+	-	432	GSU0382	hypothetical protein	49	62.6667	55	54	1	0.00480019	0.518778
416214			416223	+	-	433	predicted RNA	-	267	238	208	259	1	0.08111	1
416224	416235	416663	416684	+	-	434	GSU0383	FKBP-type peptidylprolyl cis-trans isomerase	495	453	372	472	1	0.0643132	1
417232	417220	416744	416739	-	-	435	GSU0384	ferritin-like domain-containing protein	129	364.333	136	318	0.207726	1.98657e-14	0.0079707
417388	417401	418285	418784	+	-	436	GSU0385	NAD-dependent nucleoside diphosphate-sugar epimerase/dehydratase	50	66.6667	49	48	1	0.00307935	0.0246759
419080	419012	418323	418323	-	-	437	GSU0386	hypothetical protein	8	9	7	11	1	1	1
419913	419913	419104	419097	-	uppP	438	GSU0387	undecaprenyl pyrophosphate phosphatase	13	23	15	28	1	1	1
420078	420113	420730		+	-	439	GSU0388	hypothetical protein	160	252	164	264	0.15865	8.27792e-06	0.404603
	420723	421724	421812	+	-	440	GSU0389	phosphate/sulfate transporter family membrane protein	138	168	145	185	0.00471994	0.00160014	1
422265	422258	421776	421768	-	-	441	GSU0390	hypothetical protein	55	42	52	92	1	1	0.0771568
422475	422475	423818		+	-	442	GSU0391	RND family efflux pump outer membrane protein	11	12	8	12	1	1	1
	423815	424927	424927	+	-	443	GSU0392	RND family efflux pump membrane fusion lipoprotein	15	15.3333	10	15	1	1	1
424928	424964	425143	425148	+	-	444	GSU0393	hypothetical protein	10	9.33333	7	6	1	1	1
425149	425149	428382		+	-	445	GSU0394	RND family efflux pump inner membrane protein	10	10.6667	9	10	1	1	1
	428357	428785	428787	+	-	446	GSU0395	redox-active protein, C_GCAxxG_C_C family	13	13.3333	11	13	1	1	1
428792	428799	429011		+	-	447	GSU0396	hypothetical protein	8	12.3333	10	11	1	1	1
	429008	429838		+	-	448	GSU0397	beta-lactamase superfamily metal-dependent hydrolase	4	8	5	5	1	1	1
429859	429859	430239	430239	+	-	449	GSU0398	hypothetical protein	6	8	7	7	1	1	1
430261	430262	430537	430545	+	-	450	GSU0399	ArsR family transcriptional regulator	7	14	8	11	1	1	1
	430811	432460		+	mcp40H-11	451	GSU0400	methyl-accepting chemotaxis sensory transducer, class 40H, Cache_2 domain-containing	0	0	0	0	1	1	1
432587	432597	434216	434216	+	mcp40H-12	452	GSU0401	methyl-accepting chemotaxis sensory transducer, class 40H	11	26.3333	11	29	1	1	1
434390	434394	434801	434961	+	-	453	GSU0402	hemerythrin family protein	7	23.6667	10	35	1	1	1
434962	434962	435324		+	cheY64H-1	454	GSU0403	response receiver CheY associated with MCPs of classes 40H and 40+24H	25	58.6667	25	72	1	7.32198e-13	1
	435321	435827	435850	+	cheX64H	455	GSU0404	protein phosphoaspartate phosphatase CheX associated with MCPs of classes 40H and 40+24H	28	53	28	60	1	2.60221e-08	1
435852	435852	436961	436961	+	-	456	GSU0405	response regulator	12	19.6667	12	30	1	1	1
437165	437165	439255		+	-	457	GSU0406	lipoprotein	5	2	3	2	1	1	1
439489	439489	439908	439908	+	flgB	458	GSU0407	flagellar basal body rod protein FlgB	3	6.33333	3	6	1	1	1
439909	439911	440351	440453	+	flgC	459	GSU0408	flagellar basal body rod protein FlgC	4	8.66667	5	10	1	1	1
440457	440457	440759		+	fliE	460	GSU0409	flagellar hook-basal body complex protein FliE	4	7	5	6	1	1	1
	440784	442367	442367	+	fliF	461	GSU0410	flagellar M-ring mounting plate protein FliF	6	4.66667	5	5	1	1	1
442368	442379	443371		+	fliG	462	GSU0411	flagellar motor switch protein FliG	9	7.33333	10	6	1	1	1
	443358	444239		+	fliH	463	GSU0412	flagellar assembly protein FliH	8	3	6	3	1	1	1
	444232	445557		+	fliI	464	GSU0413	flagellum-specific ATPase FliI	7	2	5	3	1	1	1
445617	445617	446057	446057	+	fliJ	465	GSU0414	flagellar export protein FliJ	4	3	3	2	1	1	1
446072	446072	446581	446581	+	-	466	GSU0415	hypothetical protein	7	4.66667	5	5	1	1	1
446780	446795	448234	448258	+	fliK	467	GSU0416	flagellar hook-length control protein FliK	10	9	13	11	1	1	1
	448259	448915	448915	+	flgD	468	GSU0417	flagellar hook capping protein FlgD	6	4.33333	6	6	1	1	1
	448923	449309		+	-	469	GSU0418	hypothetical protein	5	3.66667	6	4	1	1	1
	449472	450731	450731	+	flgE	470	GSU0419	flagellar hook protein FlgE	6	5.66667	9	5	1	1	1
451097	451102	451623	451657	+	fliL	471	GSU0420	flagellar basal body-associated protein FliL	3	7	4	7	1	1	1
	451658	452644		+	fliM	472	GSU0421	flagellar motor switch protein FliM	5	5.33333	5	5	1	1	1
	452641	452946		+	fliN	473	GSU0422	flagellar motor switch protein FliN	6	3	5	3	1	1	1
	452943	453440		+	fliO	474	GSU3482	flagellar biogenesis protein FliO	3	1.66667	3	3	1	1	1
453446	453446	454213	454213	+	fliP	475	GSU0423	flagellar biosynthesis protein FliP	2	1.33333	2	2	1	1	1
	454226	454495		+	fliQ	476	GSU0424	flagellar biogenesis protein FliQ	3	2	4	4	1	1	1
	454546	455340		+	fliR	477	GSU0425	flagellar biogenesis protein FliR	1	0	0	0	1	1	1
	455345	456403		+	flhB	478	GSU0426	flagellar biosynthesis protein FlhB	1	0.666667	1	1	1	1	1
456935	456932	456462	456252	-	-	479	GSU0427	SH3 domain lipoprotein	66	91.6667	69	119	0.251793	0.00103796	1
	457219	457773		+	tssJ	480	GSU0428	type VI secretion system outer membrane lipoprotein TssJ	0	1.33333	0	1	1	1	1
	457770	459161		+	tssK	481	GSU0429	type VI secretion system protein TssK	0	0.333333	0	0	1	1	1
	459165	459572		+	tssE	482	GSU0430	type VI secretion system needle hub protein TssE	0	0	0	0	1	1	1
	459601	461334		+	tssF	483	GSU0431	type VI secretion system protein TssF	0	0.333333	0	0	1	1	1
	461298	462290		+	tssG	484	GSU0432	type VI secretion system protein TssG	0	0	0	0	1	1	1
	462303	464930		+	tssH	485	GSU0433	type VI secretion system ATPase TssH chaperone	0	0	0	0	1	1	1
465985	465944	464940	464591	-	-	486	GSU0434	thiamin biosynthesis protein ThiI-related adenine nucleotide alpha hydrolase superfamily protein	102	72.6667	120	82	0.000342611	0.334618	0.942812
	466118	467767		+	-	487	GSU0435	PilB/PulE/GspE family ATPase	0	0	0	0	1	1	1
	467781	468851		+	pilT-3	488	GSU0436	twitching motility pilus retraction protein	0	0	0	0	1	1	1
468909			468985	+	-	489	tRNA-Pro1	tRNA-Pro1	3	4.33333	5	38	1	1	1
469210	469235	470650		+	-	490	GSU0437	UbiD family decarboxylase	87	80	87	106	0.079509	0.0711547	1
	470650	471180		+	-	491	GSU0438	lipoprotein	74	47.3333	66	52	1	0.65215	1
	471180	472076		+	-	492	GSU0439	prenyltransferase	58	54	62	59	0.131723	0.0875478	1
	472073	472696	472696	+	-	493	GSU0440	menaquinone biosynthesis decarboxylase	66	63.6667	68	61	0.247166	0.0351105	0.711732
472697	472701	473786		+	mqnC-2	494	GSU0441	dehypoxanthinylfutalosine cyclase	64	67.3333	76	79	0.00679646	0.0373875	1
	473786	474850	474881	+	mqnC-1	495	GSU0442	dehypoxanthinylfutalosine cyclase	66	54.6667	65	55	0.523326	0.16642	0.462155
475005	475017	476162	476346	+	-	496	GSU0443	ribonuclease D	81	51.6667	58	64	0.510806	0.651397	1
477061	477022	476300	475863	-	-	497	GSU0444	hypothetical protein	115	133.333	113	151	0.279781	0.101695	0.588656
477844	477844	477062	477062	-	rsmE	498	GSU0446	16S ribosomal RNA methyltransferase RsmE	173	133.333	105	181	0.0175081	1	0.194729
478769	478746	477847	477845	-	prmA	499	GSU0447	50S ribosomal protein L11 methyltransferase	35	38	36	54	1	1	0.696784
478890	478891	480054	480190	+	-	500	GSU0448	zinc-dependent amidohydrolase	110	61.6667	86	50	1	1	0.0326326
480191	480191	481000	481014	+	-	501	GSU0450	PEP synthetase regulatory protein	121	90.3333	90	77	1	0.306411	0.0642688
481015			481047	+	-	502	predicted RNA	-	354	501	411	339	0.000388964	0.000159057	8.08846e-05
481048	481048	481722	481722	+	-	503	GSU0451	winged-helix transcriptional response regulator	529	733.333	615	620	0.0025667	0.000899731	0.000753093
481723	481726	483135	483135	+	-	504	GSU0452	sensor histidine kinase, HAMP domain-containing	233	285	254	232	0.011049	0.00539696	0.00573723
483136	483141	483872		+	mqnB	505	GSU0453	futalosine hydrolase	91	74.6667	80	66	1	0.297369	0.309523
	483872	484708	484709	+	mqnD	506	GSU0454	1,4-dihydroxy-6-naphthoate synthase	45	42	38	40	1	1	1
484809	484811	485263	485297	+	-	507	GSU0455	rare lipoprotein A-like lipoprotein	2051	1035	1884	1429	1	1	0.155325
	487864	485315	485315	-	-	508	GSU0456	exporter	34	26.6667	34	33	1	1	1
488567	488554	487865		-	-	509	GSU0457	outer membrane lipoprotein LolB	59	50.3333	51	64	1	0.0892691	1
	489191	488568	488568	-	-	510	GSU3483	outer membrane lipoprotein carrier/sorting protein LolA	48	60	65	69	0.000185572	0.00263312	1
	489580	489191		-	fabZ-1	511	GSU0458	(3R)-hydroxyacyl-(acyl carrier protein) dehydratase	41	33	39	35	1	1	1
490609	490598	489573		-	-	512	GSU0459	3-oxoacyl-(ACP) synthase-like protein	52	48.3333	47	65	1	1	1
491816	491815	490610	490610	-	fabF-1	513	GSU0460	3-oxoacyl-(acyl carrier protein) synthase II	72	74	73	80	0.229331	0.0708596	1
492738	492690	491950	491863	-	fabG-1	514	GSU0461	3-oxoacyl-ACP reductase	27	22	23	23	1	1	1
	493812	492739	492739	-	-	515	GSU0462	M48 family peptidase	22	20	23	26	1	1	1
495052	495050	493809		-	-	516	GSU0463	hypothetical protein	31	35	37	46	1	1	1
495270	495261	495064	495064	-	-	517	GSU0464	S4 domain-containing protein	60	59.3333	50	43	1	0.0688804	0.13601
495350	495359	495922	495954	+	efp-1	518	GSU0465	elongation factor P	21	70.3333	30	75	1	1.35056e-25	1
496023			496098	+	-	519	tRNA-Phe	tRNA-Phe	2	5	3	3	1	1	1
497214	497203	496163	496146	-	macA	520	GSU0466	cytochrome c peroxidase	212	613.333	254	504	0.000758005	6.38293e-17	5.77142e-06
498162	498158	497298	497298	-	-	521	GSU0467	hypothetical protein	3	5.33333	4	7	1	1	1
498718	498718	498206	498203	-	-	522	GSU0468	hypothetical protein	7	11.3333	6	9	1	1	1
499100	499100	498747	498719	-	-	523	GSU0469	hypothetical protein	10	13.6667	10	14	1	1	1
500659	500643	499282	499202	-	-	524	GSU0470	sigma-54-dependent transcriptional response regulator	5	7.66667	5	8	1	1	1
	501895	500660		-	-	525	GSU0471	sensor histidine kinase	2	2	1	3	1	1	1
502048	502058	502528	502539	+	-	526	GSU0472	SRPBCC domain-containing protein	34	67	36	58	1	1.60385e-07	0.741088
502651	502662	503666	503666	+	-	527	GSU0473	transcriptional regulator	12	16.3333	13	20	1	1	1
	503799	506177		+	-	528	GSU0474	sensor diguanylate cyclase/phosphodiesterase, PAS and PAS domain-containing	3	3.33333	3	3	1	1	1
508240	508035	506167	506167	-	-	529	GSU0475	sensor histidine kinase, PAS domain-containing	4	6	5	7	1	1	1
508363	508367	509527	509569	+	-	530	GSU0476	hypothetical protein	73	80.3333	61	84	1	0.0217397	1
509591	509598	510236		+	-	531	GSU0477	HAD superfamily hydrolase	90	126.333	94	123	0.252642	0.00207845	0.266084
	510233	510691	510691	+	-	532	GSU0478	ferritin-like domain-containing protein	160	271.667	150	334	0.802194	8.9856e-06	0.941619
510710	510723	512114	512116	+	aspA	533	GSU0479	aspartate ammonia-lyase	116	132.667	96	138	1	0.0115306	1
512117			512157	+	-	534	predicted RNA	-	327	365	253	214	1	0.00626904	4.05961e-05
512158	512158	512382	512384	+	-	535	GSU0480	thioredoxin/NifU-like domain-containing protein	612	685	418	402	0.188583	0.0077242	9.48442e-06
512385			512413	+	-	536	predicted RNA	-	590	634	420	414	1	0.00940647	6.3223e-05
512414	512419	512619	512647	+	-	537	GSU0481	hypothetical protein	617	450.333	300	409	1.04344e-08	0.352032	0.0759078
512650	512754	513944	514034	+	cls-1	538	GSU0482	cardiolipin synthase	28	37.6667	26	41	1	1	1
514035	514035	514748	514750	+	queC	539	GSU0483	7-cyano-7-deazaguanine synthase	99	89.3333	105	81	0.0981913	0.0802316	0.142183
514755	514814	515590	515703	+	folE	540	GSU0484	GTP cyclohydrolase	63	61.3333	66	67	0.173521	0.0528753	1
515704	515704	516441	516441	+	-	541	GSU0485	hypothetical protein	23	31.3333	26	33	1	1	1
517600	517600	516392	515845	-	tdcB	542	GSU0486	threonine dehydratase	43	39.6667	41	42	1	1	1
518630	518617	517622	517601	-	dmeF	543	GSU0487	cobalt/zinc/iron/cadmium/nickel efflux protein	27	40	31	48	1	1	1
518773	518775	519725	519730	+	trxB	544	GSU0488	thioredoxin reductase	78	124.333	90	141	0.0119586	2.20335e-05	0.627428
519731	519731	521260	521275	+	comM	545	GSU0489	competence ATPase ComM	41	55	48	67	1	0.00367643	1
521331	521512	523107	523138	+	ato-1	546	GSU0490	succinyl:acetate coenzyme A transferase	267	1554.33	657	1278	2.0391e-45	3.25717e-107	0.00374157
524882	524563	523211	523171	-	rhlE-1	547	GSU0491	ATP-dependent RNA helicase RhlE	983	198	447	266	4.66085e-07	0.051865	0.298856
525875	525875	524991	524991	-	xerC	548	GSU0492	site-specific recombinase XerC	7	8.66667	12	9	1	1	1
526017	526066	527325		+	-	549	GSU0493	FAD-dependent pyridine nucleotide-disulfide oxidoreductase family protein	56	47.3333	40	45	1	1	1
	527313	528443	528738	+	-	550	GSU0494	hypothetical protein	35	31	27	41	1	1	1
528743	528743	529951		+	-	551	GSU0496	RND family efflux pump membrane fusion protein	133	115.333	128	125	0.0878407	0.0854155	0.139557
	529952	530659		+	-	552	GSU3484	ABC transporter ATP-binding protein	49	32.6667	46	40	1	1	1
	530656	531882	531882	+	-	553	GSU3485	ABC transporter membrane protein	74	50	64	49	1	0.339537	0.218666
531906	531913	532083	532090	+	-	554	GSU0498	hypothetical protein	40	35	39	28	1	1	1
532854	532696	532091	532013	-	-	555	GSU0499	zinc metalloendopeptidase	48	82	52	81	1	1.63342e-05	0.356736
532981	533052	534848	534848	+	typA	556	GSU0500	translation-regulating membrane GTPase TypA	130	134	112	156	1	0.0448132	0.934823
534955	534964	535728	535728	+	yfiO	557	GSU0501	outer membrane protein assembly lipoprotein YfiO	92	134	121	152	0.00020452	0.000401825	1
535729	535730	536101	536132	+	-	558	GSU0502	lipoprotein	67	60.6667	74	64	0.0864999	0.0951409	1
536133	536133	536507	536516	+	crcB	559	GSU0503	camphor resistance protein CrcB	63	45.6667	60	50	0.947987	0.220605	0.664669
536517	536517	536876		+	-	560	GSU0504	hypothetical protein	100	77	73	92	0.403517	0.287817	1
	536873	537382		+	-	561	GSU0505	hypothetical protein	88	72.6667	68	98	1	0.13105	0.928078
	537382	537798	537871	+	-	562	GSU0506	hypothetical protein	50	50	43	49	1	0.0258032	0.462584
537872	537872	538456		+	plsY	563	GSU0507	hypothetical protein	44	54.3333	46	62	1	0.00290193	1
	538453	539475	539475	+	yceG	564	GSU0508	hypothetical protein	29	33.3333	24	42	1	1	1
542067	542067	539533	539514	-	sfrA	565	GSU0509	NADPH oxidoreductase subunit alpha	209	333.333	227	283	0.170377	0.00156295	1.63702e-05
542078			542068	-	-	566	predicted RNA	-	311	464	327	359	0.0639395	0.00113772	0.208837
544244	544209	542191	542079	-	sfrB	567	GSU0510	NADPH oxidoreductase subunit beta	234	425	278	408	0.00298584	1.01146e-05	0.00121178
544412	544479	545603	545603	+	-	568	GSU0511	leucyl aminopeptidase-like protein	47	37.6667	40	47	1	1	1
545604	545693	547333	547427	+	-	569	GSU0512	hypothetical protein	19	12.6667	18	14	1	1	1
547435	547436	548029	548029	+	-	570	GSU0513	dephospho-coenzyme A kinase	66	48	59	47	1	0.408982	1
548935	548843	548061	547929	-	-	571	GSU0514	IclR family transcriptional regulator	248	323	259	361	0.0367619	0.00258532	1
549142	549157	549612	549744	+	usp-1	572	GSU0515	universal stress protein Usp	14	23.3333	16	26	1	1	1
550536	550536	549745	549745	-	-	573	GSU0516	TIM alpha/beta-barrel protein	13	21.6667	15	21	1	1	1
551777	551756	550542	550540	-	-	574	GSU0517	nucleotidyltransferase	38	37.3333	37	34	1	1	1
	553301	551778	551778	-	aplD	575	GSU0518	sodium/solute symporter family protein	19	27	28	26	1	1	1
553620	553620	553294		-	-	576	GSU0519	hypothetical protein	25	38.3333	34	50	1	1	1
554926	554923	553697	553696	-	truD	577	GSU0520	tRNA pseudouridine 13 synthase	43	34	41	37	1	1	1
555563	555556	554927	554927	-	trmB	578	GSU0521	tRNA (N7-methyl-G46)-methyltransferase	40	44.3333	36	69	1	1	0.553998
555692	555696	557027	557049	+	rhlB	579	GSU0522	ATP-dependent RNA helicase RhlB	112	97.3333	89	98	1	0.0989735	0.328368
	558886	557096	557043	-	-	580	GSU0523	pyridoxal-5'-phosphate-dependent chorismate-binding enzyme	41	39	45	48	1	1	1
559761	559740	558883		-	-	581	GSU0524	hypothetical protein	53	66.3333	63	74	0.00503283	0.00195541	0.579627
	560341	559883	559880	-	dtd	582	GSU0525	D-tyrosyl-tRNA(Tyr) deacylase	41	26.6667	36	33	1	1	1
560859	560859	560338		-	ymdB	583	GSU0526	O-acetyl-ADP-ribose deacetylase	35	27.6667	32	26	1	1	1
562719	562698	561004	560860	-	-	584	GSU0527	TrkA domain-containing protein	30	22	33	28	1	1	1
	563544	562720	562720	-	-	585	GSU0528	ferredoxin and NADH nitroreductase domain-containing protein	25	25.3333	28	32	1	1	1
564422	564422	563532		-	nfo	586	GSU0529	endodeoxyribonuclease IV	41	34	41	47	1	1	1
564869	564845	564426	564423	-	-	587	GSU0530	histidine triad (HIT) family hydrolase	34	41.6667	41	41	1	1	1
565807	565799	564951	564951	-	dapF	588	GSU0531	diaminopimelate epimerase	88	105.667	92	123	0.11658	0.00836519	1
565947	565956	566165	566208	+	-	589	GSU3486	hypothetical protein	97	95	70	80	1	0.018152	0.00561551
566256	566256	566660	566669	+	-	590	GSU0533	cytochrome c	31	59.6667	39	67	1	9.83084e-08	1
566789	566810	567274	567294	+	iscR-1	591	GSU0534	helix-turn-helix iron-sulfur cluster-binding transcriptional regulator IscR	5430	771	3107	641	1	3.3157e-06	0.0771568
567295	567295	568218	568235	+	cysK	592	GSU0535	cysteine synthase A	3933	722.667	3156	601	1	2.16998e-05	1.45313e-05
568243	568282	569091	569103	+	-	593	GSU0536	adenosine nucleotide alpha-hydrolase superfamily protein	431	156	316	158	1	0.521582	0.241263
569120	569168	571387	571387	+	-	594	GSU0537	sensor diguanylate cyclase/phosphodiesterase, PAS domain-containing	44	16.6667	29	16	1	1	1
571837	571811	571368	570938	-	hspA-1	595	GSU0538	ATP-independent chaperone	114	238.333	154	163	8.03778e-06	7.02349e-10	3.23314e-06
571956			571923	-	-	596	predicted RNA	-	132	350.667	141	261	0.05695	1.39869e-09	0.115662
572206	572134	571958	571957	-	-	597	GSU0539	hypothetical protein	217	547.667	223	322	0.319062	1.44779e-10	0.00030151
572388	572390	572569		+	-	598	GSU0540	hypothetical protein	24	36.6667	26	54	1	1	1
	572570	575245	575404	+	polA	599	GSU0541	DNA polymerase I	34	29.6667	38	31	1	1	1
575408	575435	576460	576560	+	-	600	GSU0542	diguanylate cyclase	209	108.333	203	123	0.264058	1	1
576998	576982	576485	576363	-	-	601	GSU0543	outer membrane lipoprotein, Slp family	33	69.6667	32	51	1	3.40951e-10	0.118649
577634	577628	576999	576999	-	-	602	GSU0544	SAM-dependent methyltransferase	52	84	42	79	1	5.48991e-05	0.253425
577777	577777	578703	578705	+	-	603	GSU0545	hypothetical protein	19	23	22	30	1	1	1
578706	578706	579086		+	-	604	GSU0546	peptidyl-tRNA hydrolase-like protein	23	24.6667	25	41	1	1	1
	579083	581461	581689	+	mutS-2	605	GSU0547	DNA mismatch repair ATPase MutS-2	43	40	50	49	1	1	1
583029	582997	581483	581348	-	-	606	GSU0548	radical SAM domain-containing iron-sulfur cluster-binding oxidoreductase	34	48	36	30	1	1	1
583006	583119	583799	583799	+	-	607	GSU0549	SAM-dependent methyltransferase	4	6	6	11	1	1	1
583826	583826	584143	584143	+	-	608	GSU3487	hypothetical protein	17	23	23	24	1	1	1
584144	584145	584486	584618	+	-	609	GSU0551	hypothetical protein	28	43.6667	35	35	1	1	1
584619	584619	586157	586157	+	-	610	GSU0552	reverse transcriptase	21	49.3333	33	53	1	1.09378e-12	0.406018
586196	586234	587655	589034	+	-	611	GSU0553	hypothetical protein	20	31.6667	25	28	1	1	1
590272			589030	-	-	612	predicted RNA	antisense: GSU0556 GSU0555	671	760	664	829	0.681174	0.177961	0.0246759
589035	589035	589397		+	-	613	GSU0555	hypothetical protein	411	514.667	362	453	0.461586	0.00140828	0.0255018
	589394	590284	590284	+	-	614	GSU0556	transposase of ISGsu7	271	300	254	304	0.361229	0.0309887	1
590285	590640	590888	590889	+	-	615	GSU3488	hypothetical protein	53	49	49	36	1	0.0284886	0.0131578
590928	590951	592036	592036	+	-	616	GSU0559	transposase of ISGsu2, IS5 family	91	118	117	105	1.9822e-06	0.000772536	0.141183
594201	594222	594818	594916	+	-	617	GSU0562	hypothetical protein	42	45	34	49	1	0.0177939	1
594936	595010	595390	596632	+	-	618	GSU0563	hypothetical protein	38	41.6667	38	38	1	1	1
597291	596781	595480	595470	-	-	619	GSU3638	RNA-directed DNA polymerase and maturase, group II intron origin	231	112.333	123	66	0.00618081	1	3.87382e-05
597383	597388	598611	598729	+	-	620	GSU0564	hypothetical protein	31	32.6667	29	28	1	1	1
598730	598730	599221	599263	+	-	621	GSU0566	NrdH-like redox domain-containing protein	31	27	26	31	1	1	1
599264	599264	599839		+	tag	622	GSU0567	3-methyladenine DNA glycosylase	45	39	35	30	1	1	1
	599836	600237	600237	+	-	623	GSU0568	hypothetical protein	30	25.6667	25	22	1	1	1
600238	600277	600825	600865	+	-	624	GSU0569	nicotinamidase-like cysteine hydrolase	44	43.6667	47	43	1	0.0259211	0.567491
600866	600866	601471	601473	+	-	625	GSU0570	SAM-dependent methyltransferase	44	37	41	39	1	1	1
601486	601486	601968		+	folA	626	GSU0571	dihydrofolate reductase	42	33	37	29	1	1	1
	601965	603113	603114	+	-	627	GSU0572	hydrolase, cyclic phosphodiesterase-like domain-containing	62	41.3333	46	41	0.332079	0.873657	1
603115	603115	604107	604449	+	-	628	GSU0573	zinc-containing alcohol dehydrogenase	35	24.6667	27	31	1	1	1
604450	604450	605376		+	-	629	GSU0574	hypothetical protein	3	3.66667	4	4	1	1	1
605501	605501	607429	607429	+	cstA	630	GSU0575	carbon starvation protein CstA	7	9.33333	8	11	1	1	1
607662	607699	608142	608142	+	-	631	GSU0576	hypothetical protein	28	17	27	17	1	1	1
608209	608209	608940	608959	+	recO	632	GSU0577	DNA repair protein RecO	34	31.3333	33	42	1	1	1
609155			609216	+	-	633	predicted RNA	-	108	234	149	326	1.01643e-05	2.93498e-09	1
609217	609218	610096	610097	+	glyQ	634	GSU0578	glycyl-tRNA ligase subunit alpha	334	458.333	403	580	0.0012531	0.00113772	0.0453185
610098	610098	612161	612256	+	glyS	635	GSU0579	glycyl-tRNA ligase subunit beta	211	248.667	283	270	2.26054e-06	0.00437909	0.00759182
612257			612275	+	-	636	predicted RNA	-	245	441.333	278	764	0.00859541	1.24582e-05	1
612276	612282	614948	614948	+	ppdK	637	GSU0580	pyruvate phosphate dikinase	647	790.333	814	840	0.00173434	0.0397189	0.0580582
614949	615106	615306	615331	+	-	638	GSU0581	cold shock DNA/RNA-binding protein	441	567	466	561	0.0981913	0.000395645	0.239192
	615507	617597		+	mcp40H-2	639	GSU0582	methyl-accepting chemotaxis sensory transducer, class 40H dimer with helix-swapped heme-binding site-containing PAS domain	1	1.33333	1	1	1	1	1
619332	619310	617610	617507	-	mcp64H-1	640	GSU0583	methyl-accepting chemotaxis sensory transducer, class 40+24H	17	30.3333	14	31	1	1	1
620708	620695	619421	619398	-	-	641	GSU0584	hypothetical protein	26	38.3333	27	40	1	1	1
621729	621729	621073	620857	-	ycgM	642	GSU0585	fumarylacetoacetate hydrolase family protein	55	53	58	51	0.18898	0.0356137	0.833593
622716	622716	621757	621730	-	yhcC-2	643	GSU0586	radical SAM domain-containing iron-sulfur cluster-binding oxidoreductase	50	45	58	53	0.0110186	1	1
	623361	622720	622717	-	tenI	644	GSU0587	carboxythiazole phosphate tautomerase	108	85.3333	98	106	1	0.232562	1
624136	624136	623354		-	thiG	645	GSU0588	thiazole synthase	117	135.333	120	125	0.166571	0.00415954	0.458718
624477	624405	624208	624137	-	thiS	646	GSU0589	thiamin biosynthesis sulfur carrier protein	104	130.333	116	130	0.0177921	0.00143063	0.782948
624478			624577	-	-	647	thiamin diphosphate	thiamin diphosphate-responsive riboswitch; GSUR0062	88	32	52	71	0.183098	0.816048	0.0775964
625266	625266	624736	624578	-	-	648	GSU0590	hypothetical protein	44	91.6667	43	87	1	7.88465e-09	0.215852
626269	626153	625302	625271	-	-	649	GSU0591	cytochrome c	73	106	75	117	0.275694	0.000276674	1
627294	627259	626270	626270	-	omcQ	650	GSU0592	lipoprotein cytochrome c	145	259.333	181	275	7.33443e-06	1.14417e-08	1
628103	628103	627447	627329	-	-	651	GSU0593	cytochrome b	4	300.667	5	256	1	0	0.651739
629209	629156	628107	628104	-	-	652	GSU0594	cytochrome c	4	242	4	229	1	0	1
629246			629210	-	-	653	predicted RNA	-	6	294.667	7	208	1	0	0.290042
629480	629480	629247	629247	-	-	654	GSU3489	hypothetical protein	7	287.333	9	317	1	0	1
629499			629481	-	-	655	predicted RNA	-	5	159.667	12	170	1	0	1
629996	629946	629554	629509	-	-	656	GSU0596	response receiver	10	139.333	31	137	1	1.65055e-256	1
630255	630239	629997	629997	-	-	657	GSU0597	hypothetical protein	26	122.333	59	140	8.69144e-26	6.50695e-24	1
630688	630757	632169	632187	+	-	658	GSU0598	sigma-54-dependent transcriptional response regulator	145	170.667	158	195	0.00945226	0.00930057	1
633893	633876	632266	632236	-	-	659	GSU0599	sensor histidine kinase, HAMP domain-containing protein	30	49.6667	30	64	1	9.56644e-06	1
634054	634074	637619	637619	+	-	660	GSU0601	glycoside hydrolase	86	61	79	63	0.273336	0.228327	1
637620	637656	638420	638506	+	-	661	GSU0602	hypothetical protein	59	39.6667	47	38	1	1	1
639371	639346	638390	638383	-	-	662	GSU0603	hypothetical protein	14	29.3333	15	30	1	1	1
639685			639610	-	-	663	tRNA-Thr1	tRNA-Thr1	12	15.6667	11	15	1	1	1
641191	641142	639832	639686	-	thiC-1	664	GSU0604	phosphomethylpyrimidine synthase ThiC	154	136.333	148	139	0.299273	0.0670364	1
642708	642664	641192	641192	-	thiE/thiD	665	GSU0605	4-amino-5-hydroxymethyl-2-methylpyrimidine- phosphate kinase and thiamin monophosphate synthase	76	48.6667	60	55	1	0.589482	0.808702
642730			642832	-	-	666	thiamin diphosphate	thiamin diphosphate-responsive riboswitch; GSUR0063	25	7.33333	20	6	1	1	1
642955	642955	644103	644212	+	alr	667	GSU0606	alanine racemase	113	130.667	115	106	0.022776	0.00746859	0.0198416
644213	644213	645157		+	selD	668	GSU0607	selenide, water dikinase, partial	57	53.3333	59	69	0.273297	0.103239	1
	645144	646424	646476	+	-	669	GSU0608	hypothetical protein	37	32.3333	36	43	1	1	1
646477	646477	648042	648048	+	purH	670	GSU0609	bifunctional phosphoribosylaminoimidazolecarboxamide formyltransferase/IMP cyclohydrolase	79	108.333	84	124	0.00961987	0.000258589	1
648050	648071	649342	649356	+	purD	671	GSU0610	phosphoribosylamine--glycine ligase	114	106.333	130	108	0.000382595	0.0297306	0.0722204
649357	649357	649866	649993	+	purE-1	672	GSU0611	5-carboxyamino-1-(5-phosphoribosyl)imidazole carboxymutase	118	93.6667	123	96	0.278446	0.173435	0.405976
649996	649999	650274	650274	+	ppcA	673	GSU0612	cytochrome c	7394	8598	7372	6618	0.291943	0.133836	0.000684202
650275	650473	651837	651844	+	-	674	GSU0613	ResB-like family cytochrome c biogenesis protein	621	562	702	634	0.0222626	0.352032	0.0292193
651846	651859	652710	652757	+	-	675	GSU0614	ResC/HemX-like cytochrome c biogenesis membrane protein	693	574.333	942	593	0.00538814	0.262453	0.00250523
652758			652776	+	-	676	predicted RNA	-	219	336.667	487	514	8.13408e-26	0.000620158	1
652777	652824	653837	653837	+	-	677	GSU0615	cytochrome c	53	47	51	66	1	0.0813147	1
653838	653852	654844	654867	+	-	678	GSU0616	cytochrome c	36	28.3333	28	29	1	1	1
654900	654900	655985	656121	+	-	679	GSU0617	NHL repeat domain-containing protein	73	66	72	72	0.294431	0.0997996	0.685743
656179	656203	656343		+	-	680	GSU3490	hypothetical protein	10	7	7	7	1	1	1
	656340	656546	656554	+	-	681	GSU3491	hypothetical protein	21	20.6667	18	21	1	1	1
656559	656561	657259	657274	+	omcE	682	GSU0618	cytochrome c	179	269.667	189	411	0.00891178	0.000363469	0.0192418
657403	657438	659681	659755	+	-	683	GSU0619	hypothetical protein	24	21.3333	23	27	1	1	1
659756	659756	660757		+	-	684	GSU0621	hypothetical protein	32	25.3333	31	31	1	1	1
	660754	662253	662261	+	-	685	GSU0622	hypothetical protein	25	24.6667	24	23	1	1	1
662262	662262	663212	663236	+	-	686	GSU0623	undecaprenyl-phosphate glycosyltransferase, DPM1-like family	60	54	62	62	0.296843	0.100326	1
663237	663237	664388	664389	+	-	687	GSU0624	YqgM-like family glycosyltransferase	29	22	24	25	1	1	1
664429	664429	665067		+	-	688	GSU0625	transcriptional regulator	56	54.3333	60	70	0.131723	0.0416883	1
	665064	666113		+	gmd	689	GSU0626	GDP-mannose 4,6-dehydratase and GDP-6-deoxy-D-lyxo-4-hexulose reductase	101	90.3333	85	97	1	0.0953907	1
	666106	667050		+	fcl	690	GSU0627	GDP-L-fucose synthase	63	57.3333	60	72	1	0.085807	1
	667047	667892		+	-	691	GSU0628	SAM-dependent methyltransferase	35	26	28	31	1	1	1
	667892	669292		+	-	692	GSU0629	lipopolysaccharide/O-antigen transporter	16	13	15	15	1	1	1
	669292	670014	670014	+	-	693	GSU0630	SAM-dependent methyltransferase, type 11	38	26.3333	29	27	1	1	1
670015	670026	670991	671016	+	-	694	GSU0631	glycosyltransferase	30	19.6667	25	22	1	1	1
671017	671017	671820		+	-	695	GSU0632	SAM-dependent methyltransferase	46	37.3333	41	36	1	1	1
	671817	672680	672684	+	-	696	GSU0633	dTDP-L-rhamnose--6-(N-acetylglucosamine-1- phospho)-4-N-acetylglucosaminyl-N- acetylmuramyl(pentapeptide)-diphospho-undecaprenol 3''-alpha-L-rhamnosyltransferase	42	22.3333	35	24	1	1	1
672685	672685	673881		+	-	697	GSU0634	glycosyltransferase	43	30	42	34	1	1	1
	673878	676313	676315	+	-	698	GSU0636	hypothetical protein	32	29	39	32	1	1	1
676316	676316	677092	677423	+	-	699	GSU0637	SAM-dependent methyltransferase	31	17	27	21	1	1	1
	677550	677071	677069	-	-	700	GSU0638	hypothetical protein	14	17.3333	13	23	1	1	1
677801	677800	677543		-	-	701	GSU0639	hypothetical protein	13	15.6667	11	22	1	1	1
677678	677881	678135	678135	+	-	702	GSU0640	hypothetical protein	191	242.667	226	174	0.00664317	0.00132748	0.00201026
678136	678338	679696	679718	+	ffh	703	GSU0642	signal recognition particle protein	258	171	191	149	1	0.277358	1
679719			679748	+	-	704	predicted RNA	-	378	245	333	410	0.472128	0.246131	0.984403
679749	679779	680045	680066	+	rpsP	705	GSU0643	30S ribosomal protein S16	753	993.667	753	845	0.130448	0.00373738	1
680070	680098	680328	680328	+	-	706	GSU0644	RNA-binding KH domain-containing protein	1229	1623.67	1229	1277	0.0878075	0.00289658	0.00605519
680329	680349	680867		+	rimM	707	GSU0645	16S rRNA processing protein RimM	610	607	559	471	0.245422	0.0453512	0.0790425
	680864	681601		+	trmD	708	GSU0646	tRNA (guanine-N(1)-)-methyltransferase	454	331	426	267	0.188583	0.21062	0.652305
	681598	682182	682182	+	-	709	GSU0647	hypothetical protein	315	175.667	290	201	0.246703	1	1
682183			682241	+	-	710	predicted RNA	-	580	366	529	501	1	0.490207	1
682242	682257	682613	682613	+	rplS	711	GSU0648	50S ribosomal protein L19	595	642.333	551	596	0.662851	0.036981	1
682658	682668	683321		+	rnhB	712	GSU0649	ribonuclease HII	45	68	45	103	1	0.000347895	0.868369
	683312	683698	683703	+	-	713	GSU0650	hypothetical protein	11	19.6667	15	27	1	1	1
683767	683767	684618		+	-	714	GSU0651	nitrilase/amidohydrolase superfamily protein, class 8	169	148.333	159	139	0.116616	0.089343	0.311773
	684618	685439	685469	+	nadE	715	GSU0652	NAD synthetase	91	101	84	106	0.95105	0.0217832	0.904378
685470	685470	686330	686353	+	rsmI	716	GSU0653	16S rRNA (2'-O-methyl-C1402)-methyltransferase	22	27	20	31	1	1	1
686596			688151	+	-	717	16S ribosomal RNA	16S ribosomal RNA	4	30.6667	0	0	1	0	0
688306			688382	+	-	718	tRNA-Ile1	tRNA-Ile1	556	442.333	190	639	3.73521e-18	0.188468	0.572306
688388			688463	+	-	719	tRNA-Ala2	tRNA-Ala2	481	454.667	194	531	1.96183e-10	0.0643039	1
688604			691561	+	-	720	23S ribosomal RNA	23S ribosomal RNA	1	54	0	0	1	0	0
690667			690500	-	-	721	predicted RNA	antisense: 23S ribosomal RNA	0	134.333	0	0	1	1	1
691671			691782	+	-	722	5S ribosomal RNA	5S ribosomal RNA	0	0	0	0	1	1	1
692591	692590	691844	691842	-	thiF-1	723	GSU0654	thiamin biosynthesis thiocarboxylate synthase	24	42	32	56	1	7.03633e-09	1
693548	693516	692662	692654	-	rpoH	724	GSU0655	RNA polymerase sigma-32 factor RpoH	30	74.3333	47	61	1	4.68278e-13	0.0168176
693770	693803	694876	694876	+	ilvE	725	GSU0656	branched-chain amino acid aminotransferase	480	536.667	535	527	0.0425912	0.0255087	0.00284863
694877	694981	695145	695145	+	-	726	GSU0657	hypothetical protein	27	45	60	55	8.69144e-26	6.29205e-05	1
695146	695252	697849	697870	+	clpB	727	GSU0658	ATP-dependent chaperone ClpB	45	55.3333	73	44	2.93939e-14	0.000803544	0.00443737
697966	697967	698794	698794	+	-	728	GSU0659	polysaccharide deacetylase domain-containing protein	27	18.6667	29	21	1	1	1
698856	698870	699709	699764	+	ispE	729	GSU0660	4-diphosphocytidyl-2-C-methyl-D-erythritol kinase	155	143	116	145	0.777109	0.0550956	0.577084
699765			699839	+	-	730	tRNA-Gln1	tRNA-Gln1	150	124	137	142	0.292694	0.151022	1
699840	699905	700849	700889	+	prsA	731	GSU0661	ribose-phosphate pyrophosphokinase	206	329	204	360	0.115198	4.72457e-05	0.568657
700890	700890	701474	701507	+	rplY	732	GSU0662	50S ribosomal protein L25/general stress protein Ctc	440	627.333	473	641	0.0261425	0.00231193	0.0758146
701508	701508	702089	702089	+	pth	733	GSU0663	peptidyl-tRNA hydrolase	146	172	129	167	1	0.00675099	0.952134
702129	702131	703225	703321	+	ychF	734	GSU0664	GTP-binding protein YchF	115	92.6667	89	93	1	0.194597	1
703322			703370	+	-	735	predicted RNA	-	407	576.667	342	292	1	0.000192749	1.14436e-10
703371	703371	703724	703724	+	rpsF	736	GSU0665	30S ribosomal protein S6	584	978.333	590	1050	0.106573	6.38858e-05	0.206541
703725	703745	704056	704056	+	rpsR	737	GSU0666	30S ribosomal protein S18	937	1320.67	1005	1438	0.0234674	0.000935415	0.0189411
704066	704069	705013	705013	+	-	738	GSU0667	hypothetical protein	539	644.667	577	632	0.10839	0.0137244	0.00462352
705014	705034	705480	705512	+	rplI	739	GSU0668	50S ribosomal protein L9	1238	1450.67	1365	1633	0.21615	0.0348697	0.0211413
706635	706559	705705	705686	-	omcX	740	GSU0670	lipoprotein cytochrome c	328	713	512	888	3.54165e-08	4.55913e-10	0.0415806
707798	707713	706823	706766	-	-	741	GSU0671	RNA pseudouridine synthase, RluA family	7	17.6667	13	21	1	1	1
708535	708509	707799	707799	-	-	742	GSU0672	cytidylate kinase-like domain-containing protein	34	165	54	120	1	8.29858e-31	0.369072
708657	708720	709463	709463	+	-	743	GSU0673	hypothetical protein	17	30.6667	14	22	1	1	1
711218	711183	709531	709497	-	hcp	744	GSU0674	hybrid cluster protein	321	829	391	712	0.00457674	1.01325e-10	0.000857511
711397	711397	711738	711738	+	-	745	GSU0675	hypothetical protein	16	24.3333	24	34	1	1	1
711885	711885	712268		+	-	746	GSU0676	lipoprotein	5	5.33333	6	7	1	1	1
	712269	713432		+	-	747	GSU0677	ABC transporter membrane protein	4	2.66667	4	3	1	1	1
	713425	714102	714102	+	-	748	GSU0678	ABC transporter ATP-binding protein	14	10.3333	13	15	1	1	1
714258	714258	714848	714851	+	-	749	GSU0679	SAM-dependent methyltransferase	9	13.6667	9	11	1	1	1
714939	714939	718502	718505	+	-	750	GSU0680	hypothetical protein	33	50	33	42	1	0.00029782	0.00667704
718834	718844	719914		+	-	751	GSU0681	sensor histidine kinase	21	30.6667	14	30	1	1	1
	719914	720561	720561	+	-	752	GSU0682	LuxR family transcriptional regulator	8	14	6	13	1	1	1
	720875	722581		+	mcp34H-6	753	GSU0683	methyl-accepting chemotaxis sensory transducer, class 34H	1	1	0	0	1	1	1
722591	722591	723085		+	cheW34H-4	754	GSU0684	scaffold protein CheW associated with MCPs of class 34H	5	3.33333	3	3	1	1	1
724296	724225	723227	723182	-	hpnH	755	GSU0685	diploptene adenosyltransferase and reductase	167	135.667	161	160	0.102362	0.148385	0.863179
726230	726223	724310	724310	-	dxs-1	756	GSU0686	1-deoxy-D-xylulose-5-phosphate synthase	133	102	142	105	0.0313573	0.179643	1
727262	727261	726275	726275	-	hpnA	757	GSU0687	NAD-dependent nucleoside diphosphate-sugar epimerase/dehydratase	84	59.6667	70	76	1	0.42614	1
729534	729374	727335	727335	-	shc-1	758	GSU0688	squalene cyclase	155	163.333	149	160	0.135048	0.0254645	0.151875
729602	729603	732302		+	hpnN	759	GSU0689	efflux pump, RND superfamily	43	41.3333	33	47	1	1	1
	732295	732864	732909	+	-	760	GSU0690	rRNA methyltransferase	53	40	45	47	1	1	1
	733242	732877	732870	-	yciH	761	GSU0691	translation initiation factor Sui1	25	13.6667	20	20	1	1	1
733506	733472	733239		-	-	762	GSU3492	hypothetical protein	35	25.6667	32	24	1	1	1
734421	734421	733507	733507	-	-	763	GSU0692	carbohydrate kinase, PfkB family	15	10	15	9	1	1	1
734566	734566	736374		+	-	764	GSU0693	sensor histidine kinase, PAS, PAS and PAS domain-containing	3	4.66667	2	4	1	1	1
	737005	736361	736201	-	-	765	GSU0694	HAD superfamily hydrolase	31	15.3333	30	16	1	1	1
737730	737721	737002		-	-	766	GSU0695	hypothetical protein	55	30.6667	52	41	1	1	1
737852	737852	738610	738775	+	-	767	GSU0696	short-chain dehydrogenase	13	15.6667	10	13	1	1	1
739766	739756	738614	738589	-	hpnI	768	GSU0697	glycosyltransferase HpnI	11	17.3333	13	22	1	1	1
739931	739958	742126		+	-	769	GSU0698	HEAT-like repeat-containing protein	18	16.3333	18	17	1	1	1
	742123	743238	743238	+	-	770	GSU0699	cyclic diguanylate phosphodiesterase	9	7.66667	9	8	1	1	1
745154	745148	743235	743199	-	-	771	GSU0700	response receiver sensor protein serine/threonine phosphatase, PP2C family, PAS and PAS domain-containing	16	47.6667	16	38	1	1.04313e-14	0.00753439
	745343	746626		+	omcJ	772	GSU0701	cytochrome c	0	0	0	0	1	1	1
	747084	752834		+	-	773	GSU0702	lipoprotein cytochrome c	1	0	1	0	1	1	1
	752924	753448		+	-	774	GSU0703	lipoprotein	1	0	1	0	1	1	1
	753451	754779		+	-	775	GSU0704	ResB-like family cytochrome c biogenesis protein	1	0	0	0	1	1	1
	754772	755602		+	-	776	GSU0705	ResC/HemX-like cytochrome c biogenesis membrane protein	1	0.666667	1	1	1	1	1
756953	756953	755667	755667	-	-	777	GSU0706	major facilitator superfamily membrane protein	8	10.3333	8	12	1	1	1
757357	757282	756962	756954	-	sugE	778	GSU0707	quaternary ammonium compound resistance transporter SugE	19	29.6667	19	24	1	1	1
757739	757690	757358	757358	-	emrE	779	GSU0708	small multidrug resistance family transporter EmrE	11	15	11	20	1	1	1
761128	761128	757934	757903	-	-	780	GSU0709	hypothetical protein	4	24	4	17	1	1	1
761555	761542	761156	761129	-	-	781	GSU0710	hypothetical protein	14	100	13	72	1	2.19488e-93	0.122035
762573	762566	761559	761559	-	-	782	GSU0711	endonuclease/exonuclease/phosphatase family protein	9	42.6667	7	28	1	1	1
763158	763143	762640	762595	-	-	783	GSU0712	hypothetical protein	7	42.3333	5	26	1	1	1
764821	764754	763159	763159	-	-	784	GSU0713	hypothetical protein	8	60.3333	9	32	1	1.39687e-156	1.78213e-06
767151	767098	764822	764822	-	-	785	GSU0714	hypothetical protein	31	181.333	36	111	1	1.32564e-97	6.46362e-05
767961	767961	767152	767152	-	-	786	GSU0715	hypothetical protein	42	166	42	123	1	7.33558e-42	0.00617417
769038	768810	767977	767962	-	-	787	GSU0716	C14 family peptidase	64	307.333	74	217	0.0139086	3.21475e-65	0.0147312
769254	769277	769546	769621	+	-	788	GSU0717	hypothetical protein	107	98	88	122	1	0.121522	1
769622	769622	771391	772041	+	-	789	GSU0718	sensor histidine kinase response receiver, PAS domain-containing	87	119	70	106	1	0.00208302	1
772518	772513	771401	771328	-	-	790	GSU0719	hypothetical protein	49	112	49	82	1	1.1822e-09	0.033334
773057	773007	772525	772525	-	-	791	GSU0720	desulfoferrodoxin	69	161.667	69	142	0.452901	4.08094e-10	0.0480512
773051	773184	773729		+	rpoE	792	GSU0721	RNA polymerase factor sigma-70	140	60.3333	140	60	0.245422	1	1
	773726	774091		+	-	793	GSU0722	hypothetical protein	102	60	120	69	0.0122163	0.67741	1
	774088	774645	774645	+	-	794	GSU0723	hypothetical protein	94	55	93	52	0.621386	1	1
774646	774688	774807	774831	+	-	795	GSU3493	hypothetical protein	156	89.3333	108	95	1	0.450601	1
775714	775712	775017	774814	-	-	796	GSU0724	hypothetical protein	40	74	38	52	1	1.94349e-06	0.00829081
775958	775958	776191		+	-	797	GSU0725	hypothetical protein	2	2	5	2	1	1	1
776249	776249	776854	777280	+	cheD64H	798	GSU0726	protein glutamine deamidase and protein glutamate methylesterase CheD associated with MCPs of classes 40H and 40+24H	99	80	95	65	1	0.212508	0.0677297
	777295	776864		-	-	799	GSU0727	lipoprotein	1	0.333333	4	1	1	1	1
777515	777520	778998	779065	+	ppk-2	800	GSU0728	polyphosphate-dependent AMP kinase	35	49	33	47	1	0.00160748	0.220856
779694	779687	779013	779013	-	-	801	GSU0729	iron-sulfur cluster-binding oxidoreductase	8	12	9	14	1	1	1
779855	779855	780682	780682	+	lpxC	802	GSU0731	UDP-3-O-[3-hydroxymyristoyl] N-acetylglucosamine deacetylase	63	49.3333	34	43	2.878e-05	0.201573	0.337908
781226	781194	780766	780744	-	rnk-1	803	GSU0732	RNA polymerase-binding protein Rnk	94	137.667	79	134	1	0.000191909	0.259991
781361	781392	782429	782905	+	mreB-2	804	GSU0733	rod shape-determining protein MreB	38	25.6667	30	25	1	1	1
784444	784444	782438	782400	-	ehrA-2	805	GSU0734	Ech-hydrogenase-related complex, NuoL-like integral membrane lipoprotein subunit	58	42.6667	68	49	0.000245624	1	1
785141	785126	784449	784445	-	-	806	GSU0735	MerR family transcriptional regulator	203	105.333	187	136	0.21615	1	1
785204			785142	-	-	807	predicted RNA	-	430	207.333	343	157	1	0.600614	0.0537525
	785565	785227	785205	-	-	808	GSU0736	toxin, MazF family	535	243.333	392	182	1	0.95277	0.0096062
785838	785794	785558		-	-	809	GSU0737	antitoxin	448	206.667	257	228	0.000534271	1	0.909742
785938	785938	787923	787923	+	ehrA-1	810	GSU0739	Ech-hydrogenase-related complex, NuoL-like integral membrane subunit	79	71.6667	73	93	0.210174	0.0945921	0.534901
787924	787939	788847	788847	+	ehrB	811	GSU0740	Ech-hydrogenase-related complex, NuoH-like integral membrane subunit	75	66.6667	85	94	0.0229809	0.0764605	1
788848	788851	789492	789492	+	ehrC	812	GSU0741	Ech-hydrogenase-related complex, HyfE-like integral membrane subunit	88	81.6667	99	96	0.0370455	0.0582621	0.980275
789493	789497	790933		+	ehrD	813	GSU0742	Ech-hydrogenase-related complex, HyfF-like integral membrane subunit	108	86	114	109	0.0109572	0.217262	1
	790930	792447	792533	+	ehrL	814	GSU0743	Ech-hydrogenase-related complex large subunit	116	83.6667	112	99	0.114415	0.490084	1
792536	792689	793444	793466	+	ehrS	815	GSU0745	Ech-hydrogenase-related complex small subunit	97	68.3333	81	103	1	0.504425	1
794012	794007	793513	793511	-	-	816	GSU0746	cytochrome p460, 1 heme-binding site	27	43.3333	24	37	1	1	1
794359	794359	794099	794035	-	-	817	GSU0747	hypothetical protein	9	38.3333	16	34	1	1	1
794948	794847	794509	794360	-	-	818	GSU0748	hypothetical protein	5	41	11	40	1	1	1
	796779	795160		-	mcp40H-23	819	GSU0750	methyl-accepting chemotaxis sensory transducer, class 40H	0	0	0	0	1	1	1
797167	797190	797729	797747	+	-	820	GSU0751	hypothetical protein	31	40	36	48	1	1	1
797748	797748	798056	798063	+	-	821	GSU3494	hypothetical protein	18	21.6667	25	48	1	1	0.0133916
799445	799445	798105	798102	-	-	822	GSU0752	major facilitator superfamily membrane protein	17	19.3333	19	19	1	1	1
800271	800264	799719	799719	-	-	823	GSU0753	lipoprotein	5	6.33333	7	8	1	1	1
	806877	800299		-	-	824	GSU0754	hypothetical protein	1	2	2	3	1	1	1
	807081	807509		+	-	825	GSU0755	hypothetical protein	0	0.666667	0	0	1	1	1
	807699	809348		+	mcp40H-24	826	GSU0756	methyl-accepting chemotaxis sensory transducer, class 40H	0	0	0	0	1	1	1
810271	810271	809429	809429	-	-	827	GSU0757	lipoprotein	35	27	33	24	1	1	1
810663	810632	810288	810288	-	-	828	GSU3495	hypothetical protein	18	14	28	12	1	1	1
810853	810853	811539		+	-	829	GSU0758	hypothetical protein	4	6	5	6	1	1	1
813455	813437	811779	811697	-	-	830	GSU0759	hypothetical protein	8	8.66667	8	9	1	1	1
813597	813593	813456	813456	-	-	831	GSU3496	lipoprotein	10	12.3333	10	11	1	1	1
814223	814223	813936		-	-	832	GSU3497	hypothetical protein	7	10.3333	9	5	1	1	1
815112	815112	814546	814486	-	-	833	GSU3498	hypothetical protein	12	13.3333	16	11	1	1	1
815695	815685	815314	815113	-	-	834	GSU3500	hypothetical protein	16	15	17	13	1	1	1
	816586	815696	815696	-	-	835	GSU3639	transposase of ISGsu7	267	294.667	249	299	0.425992	0.0309887	1
815708			816950	+	-	836	predicted RNA	antisense: GSU3639 GSU3630	671	760	664	829	0.681174	0.177986	0.0246759
817183	816945	816583		-	-	837	GSU3630	hypothetical protein	409	514	362	454	0.436511	0.00135556	0.0279952
	818365	817475	817275	-	-	838	GSU0761	transposase of ISGsu7	268	296	250	299	0.414511	0.0308246	1
817480			818731	+	-	839	predicted RNA	antisense: GSU0761 GSU0762	669	758.333	664	826	0.665468	0.177094	0.0246973
818754	818724	818362		-	-	840	GSU0762	hypothetical protein	408	512.667	360	452	0.445019	0.00130132	0.0243789
821813	821774	819051	819051	-	-	841	GSU0763	helicase	4	11.6667	12	11	1	1	1
	822768	822166	822152	-	-	842	GSU3502	hypothetical protein	6	36.3333	29	22	1	1	1
823777	823695	822769		-	-	843	GSU3503	hypothetical protein	6	50.6667	32	36	1	7.19076e-166	0.00283805
824105	824092	823799	823799	-	-	844	GSU3504	hypothetical protein	9	82	45	74	1	8.08799e-240	0.172777
	826554	824317		-	mcp64H-8	845	GSU0766	methyl-accepting chemotaxis sensory transducer, class 40+24H	0	0	0	0	1	1	1
826755	826782	827456	827560	+	-	846	GSU0767	outer membrane channel protein	72	149.333	77	97	0.101976	2.93933e-08	0.000102483
827561	827561	828265		+	-	847	GSU0768	AzlC family protein	35	64.3333	33	51	1	4.23571e-05	0.381809
	828265	828585	828586	+	-	848	GSU3505	AzlD family membrane protein	8	17	14	17	1	1	1
829524	829510	828599	828599	-	rarD	849	GSU0769	RarD protein, DMT superfamily transporter	83	10.6667	70	15	1	0.131448	1
829885	829866	829558	829558	-	-	850	GSU3506	hypothetical protein	189	12.3333	114	18	0.00127848	0.0938709	1
830076	830076	830666		+	-	851	GSU0770	TetR family transcriptional regulator	11	7.66667	10	8	1	1	1
830777	830908	831915	831916	+	-	852	GSU0771	NADPH:quinone oxidoreductase family protein	27	20.3333	25	22	1	1	1
832151	832152	832733	832804	+	-	853	GSU0772	flavodoxin	27	31.3333	31	39	1	1	1
832805	832805	834004	834009	+	-	854	GSU0773	major facilitator superfamily membrane protein	16	17	15	19	1	1	1
834043	834049	834876	834876	+	-	855	GSU0774	iron-sulfur cluster-binding oxidoreductase	1	6.33333	3	7	1	1	1
	836955	834931	833982	-	-	856	GSU0775	sensor histidine kinase, HAMP domain-containing	88	50	80	54	0.313261	1	1
838400	838349	836952		-	-	857	GSU0776	sigma-54-dependent transcriptional response regulator	59	60.6667	60	73	0.188583	0.0565769	1
838675	839253	841664		+	fdnG	858	GSU0777	periplasmically oriented, membrane-bound formate dehydrogenase, major subunit, selenocysteine-containing, partial	251	87.6667	420	74	2.92076e-07	0.00183469	1
	841661	842494		+	fdnH	859	GSU0778	periplasmically oriented, membrane-bound formate dehydrogenase, iron-sulfur cluster-binding subunit	287	63	411	47	2.49276e-06	1.33629e-08	1
	842491	843696	843756	+	fdnI	860	GSU0779	periplasmically oriented, membrane-bound formate dehydrogenase, b-type cytochrome subunit	373	80.6667	530	67	3.37295e-08	1.10808e-07	0.575691
843757	843757	845193	845219	+	fdhD/mobA-2	861	GSU0780	formate dehydrogenase accessory protein FdhD and molybdopterin nucleotidyltransferase	308	55.6667	353	44	0.00409294	4.00524e-10	1
845220	845220	845399	845408	+	fdnT	862	GSU0781	twin-arginine translocation pathway protein, TatA/TatE family	298	46.6667	292	61	0.665468	0.720592	0.260705
845550	845550	845744	845754	+	-	863	GSU3507	hypothetical protein	16	33.3333	13	17	1	1	1
845755			845840	+	-	864	predicted RNA	-	457	667.333	260	630	0.000541953	0.000415803	0.342044
845841	845955	847058		+	hybS	865	GSU0782	periplasmically oriented, membrane-bound [NiFe]-hydrogenase small subunit	986	1067.33	915	1079	0.0488862	0.140551	0.0217061
	847042	847959	847960	+	hybA	866	GSU0783	hydrogenase 2 protein HybA	1001	829.333	1122	715	0.00382503	0.542592	4.69952e-05
847961	847961	849289	849373	+	hybB	867	GSU0784	hydrogenase 2 b cytochrome subunit	918	825.667	1211	589	3.46789e-05	0.600491	1.26195e-11
849374	849374	851056	851098	+	hybL	868	GSU0785	periplasmically oriented, membrane-bound [NiFe]-hydrogenase large subunit	1463	943.667	1611	843	0.201132	1	0.000323926
851100	851100	851582	851640	+	hybP	869	GSU0786	periplasmically oriented, membrane-bound [NiFe]-hydrogenase maturation protease	1288	733.667	1245	620	1	1	0.0255028
851641	851641	851814	851841	+	hybT	870	GSU0787	twin-arginine translocation pathway protein, TatA/TatE family	2018	1123.67	1740	944	0.536078	0.384081	0.0246759
851843	851849	852046	852171	+	-	871	GSU0788	hypothetical protein	846	548.667	757	460	0.391913	0.694353	0.224013
852605	852605	852228	852200	-	-	872	GSU0789	response regulator	105	153.333	66	171	0.0190051	0.000103896	0.470104
853739	853739	852819	852766	-	-	873	GSU0790	hypothetical protein	71	84	42	54	0.000253815	0.00935018	8.89166e-05
854267	854195	853887	853887	-	-	874	GSU0791	hypothetical protein	4	12.6667	4	12	1	1	1
855148	855095	854325	854324	-	-	875	GSU0792	hypothetical protein	25	16	23	20	1	1	1
855727	855703	855149	855149	-	-	876	GSU0793	NosL family protein	91	56.3333	88	57	0.665079	0.488879	0.87566
857576	857514	855832	855770	-	-	877	GSU0794	FAD-dependent pyridine nucleotide-disulfide oxidoreductase family protein	51	22.3333	50	24	1	1	1
857888	857885	857577	857577	-	-	878	GSU0795	hypothetical protein	47	22.6667	40	25	1	1	1
	858128	857895	857895	-	-	879	GSU3508	hypothetical protein	3	1.33333	2	4	1	1	1
858801	858801	858328	858312	-	-	880	GSU0796	long-chain acyl-CoA thioesterase	17	16	14	16	1	1	1
859425	859425	858817	858802	-	-	881	GSU0797	MarC family membrane protein	20	21	28	32	1	1	1
	860200	859427	859426	-	-	882	GSU0798	amino acid ABC transporter ATP-binding protein	47	46	51	53	1	1	1
861209	861209	860187		-	-	883	GSU0799	ABC transporter membrane protein	52	52	57	67	1	0.0313854	1
862187	862137	861346	861210	-	-	884	GSU0800	amino acid ABC transporter substrate-binding protein	349	408	447	359	0.00030294	0.00937015	0.0420104
863765	863765	862332	862332	-	-	885	GSU0801	hypothetical protein	7	10.6667	5	12	1	1	1
864805	864803	864087	863973	-	-	886	GSU0802	short chain dehydrogenase	30	97	31	75	1	9.62067e-21	0.0257759
867244	867223	864806	864806	-	ppsA	887	GSU0803	phosphoenolpyruvate synthase	49	144.333	49	108	1	5.73713e-18	0.0541899
867877	867856	867245	867245	-	wrbA	888	GSU0804	NAD(P)H:quinone oxidoreductase	58	208	75	139	0.000431184	1.63759e-27	0.000926099
868380	868337	867945	867945	-	fxsA	889	GSU0805	hypothetical protein	6	10.6667	9	17	1	1	1
	869265	868381	868381	-	citG	890	GSU0806	2'-(5''-triphosphoribosyl)-3'-dephospho-coenzyme A synthase	91	111.667	94	103	0.115053	0.00617801	0.647006
869785	869752	869237		-	citX	891	GSU0807	apo-citrate lyase 2'-(5''-triphosphoribosyl)-3'-dephospho-coenzyme A transferase	99	94	98	174	0.543676	0.0862362	0.0216276
870958	870936	869974	869967	-	-	892	GSU0808	diguanylate cyclase, CAP_ED domain-containing	54	88.3333	69	106	0.000422977	4.74007e-05	1
871516	871504	870959	870959	-	-	893	GSU0809	carbonic anhydrase	96	192.333	122	253	0.000273267	1.12647e-08	1
871672	871698	873098	873101	+	-	894	GSU0810	peptidoglycan-binding outer membrane protein	47	207	56	153	1	3.48313e-43	0.256542
874554	874544	873174	873169	-	-	895	GSU0811	sigma-54-dependent transcriptional response regulator	71	43	65	52	0.834145	0.640667	0.840011
876819	876801	874555	874555	-	-	896	GSU0812	sensor histidine kinase, HAMP and PAS domain-containing	63	40.3333	59	52	0.15691	0.684566	1
877559	877559	876957	876957	-	-	897	GSU0813	organic solvent tolerance ABC transporter substrate-binding protein	145	264	200	228	4.41504e-07	1.63758e-07	0.00292073
878984	878939	877581	877560	-	-	898	GSU0814	RND family efflux pump outer membrane protein	146	307.333	204	272	1.06015e-07	3.75511e-09	0.00370635
879434	879434	878985	878985	-	-	899	GSU0815	ABC transporter substrate-binding lipoprotein	146	215.333	137	255	1	0.000234877	1
880193	880193	879447	879435	-	-	900	GSU0816	organic solvent tolerance ABC transporter ATP-binding protein	99	119	81	119	1	0.0101196	0.814481
880972	880970	880197	880194	-	-	901	GSU0817	ABC transporter	75	115.667	72	102	1	0.00010793	0.0261046
882772	882697	881072	881060	-	-	902	GSU0818	aldehyde dehydrogenase family 11 protein	19	45.6667	25	47	1	9.55126e-14	0.0797185
883176	883167	882808	882806	-	-	903	GSU3509	hypothetical protein	29	71.3333	42	84	1	3.64399e-16	1
883254	883255	884013	884021	+	-	904	GSU0819	FMN-dependent polypeptide cyclic thioester oxidase	8	12	10	12	1	1	1
884046	884058	885023	885033	+	sppA	905	GSU0820	signal peptide peptidase SppA	26	25	23	28	1	1	1
885656	885656	885048	885040	-	-	906	GSU0821	hypothetical protein	24	19	23	28	1	1	1
888046	888040	885851	885851	-	-	907	GSU0822	sensor histidine kinase, Cache_1, HAMP and PAS domain-containing	29	7.33333	21	8	1	1	1
888340	888356	888634	888667	+	-	908	GSU0823	PpiC-type peptidylprolyl cis-trans isomerase	78	148.667	138	122	2.49412e-14	6.25695e-07	0.266084
888668	888668	889090	889202	+	-	909	GSU0824	hypothetical protein	72	115	110	77	1.94196e-07	5.00247e-05	0.00295112
889203	889203	890111	890248	+	-	910	GSU0825	pirin family protein	43	46.3333	52	42	1	1	1
890257	890257	890451	890470	+	-	911	GSU0826	hypothetical protein	323	585.667	518	657	4.74345e-09	7.40928e-06	1
890471			890480	+	-	912	predicted RNA	-	220	515.333	475	670	5.08244e-23	1.1411e-08	1
890481	890778	891167	891167	+	-	913	GSU0827	hypothetical protein	180	319.667	323	587	7.02155e-16	1.84439e-05	0.000323926
891168	891294	892601		+	-	914	GSU0828	RND family efflux pump outer membrane protein	6	5	5	5	1	1	1
	892598	893869	893880	+	-	915	GSU0829	RND family efflux pump membrane fusion protein	8	5.66667	7	6	1	1	1
893903	893903	897007	897058	+	-	916	GSU0830	RND family efflux pump inner membrane protein	6	4	6	4	1	1	1
897059	897059	897400	897400	+	-	917	GSU0831	nitrogen regulatory protein P-II	6	4.33333	7	5	1	1	1
897401	897454	898047	898087	+	-	918	GSU0832	lipoprotein	7	7.33333	9	9	1	1	1
898202	898202	898624	898624	+	-	919	GSU3510	hypothetical protein	11	10	11	15	1	1	1
898625	898652	898918	898924	+	-	920	GSU0834	hypothetical protein	13	10	10	7	1	1	1
899279	899279	899121	899089	-	-	921	GSU0835	hypothetical protein	3	8	4	7	1	1	1
899744	899744	899337	899280	-	rnk-2	922	GSU0836	RNA polymerase-binding protein Rnk	3	7.66667	3	7	1	1	1
	900221	899811		-	-	923	GSU0837	response regulator	1	3.33333	1	3	1	1	1
902648	902648	901248	901246	-	-	924	GSU0841	sigma-54-dependent transcriptional response regulator	44	49.3333	45	48	1	0.0104805	0.0705338
904936	904919	902655	902649	-	-	925	GSU0842	sensor histidine kinase response regulator, GAF and PAS domain-containing	44	42.6667	41	44	1	0.0152638	0.882718
906590	906564	905230	905230	-	-	926	GSU0843	rubredoxin reductase	53	72	58	64	0.0430484	0.000620158	0.123729
908475	908466	906616	906608	-	-	927	GSU0844	transporter	50	46.6667	48	44	1	0.0581517	0.142883
908801	908801	908490	908490	-	-	928	GSU0845	ferredoxin, Rieske superfamily	80	100.333	96	76	0.00715015	0.00730003	0.197025
911635	911628	908821	908813	-	acnA	929	GSU0846	aconitate hydratase	71	94.3333	91	88	1.25674e-05	0.00145796	1
912062	911988	911830	911779	-	-	930	GSU0847	rubredoxin	133	175	131	191	0.351092	0.000231372	0.964193
912364	912288	912067	912066	-	frx-5	931	GSU0848	ferredoxin	221	267.667	187	330	1	0.000604651	0.356736
912542	912557	913306	913687	+	scdA	932	GSU0849	iron-sulfur cluster repair protein ScdA	89	110	72	86	0.955596	0.00287024	0.000823112
913512			913415	-	-	933	tRNA-Sec	tRNA-Sec	3	8	2	17	1	1	1
913694	913700	914506	914524	+	-	934	GSU0850	protein disulfide bond isomerase, DsbC/DsbG-like protein	287	359.333	301	344	0.0350012	0.00668613	0.664669
914525	914525	915250	915417	+	-	935	GSU0851	rhomboid-like membrane protein	33	40	33	43	1	1	1
915701	915692	915255	915255	-	-	936	GSU0852	lipoprotein	3	13	6	10	1	1	1
915818	915867	917201	917203	+	-	937	GSU0853	transporter	120	100.667	95	99	1	0.147347	0.215279
917204	917204	918295	918771	+	-	938	GSU0854	hypothetical protein	49	50	41	50	1	0.0282603	0.404164
919328	919242	918307	918284	-	-	939	GSU0855	TerC family membrane protein	74	88.3333	103	88	2.30839e-05	0.00942769	0.269751
920222	920192	919329	919329	-	htpX-1	940	GSU0856	membrane-bound zinc-dependent protease HtpX	102	137	172	162	3.66727e-15	0.000628453	0.89105
920552	920552	921130	921184	+	-	941	GSU0857	hypothetical protein	7	26	11	25	1	1	1
921236	921268	922149	922191	+	-	942	GSU0858	periplasmic energy transduction protein	30	24.6667	32	25	1	1	1
923056	923056	922187	921896	-	galU	943	GSU0859	glucose-1-phosphate uridylyltransferase	73	85	74	92	0.443003	0.0107129	0.410809
	923975	923070	923061	-	metF-1	944	GSU0860	5,10-methylenetetrahydrofolate reductase	41	42.6667	41	52	1	1	1
924637	924619	923972		-	-	945	GSU0861	5,10-methylenetetrahydrofolate reductase-associated protein	80	85.3333	80	119	0.563807	0.0152126	1
925595	925495	924638	924638	-	folD-2	946	GSU0862	5,10-methylenetetrahydrofolate dehydrogenase and methenyltetrahydrofolate cyclohydrolase	124	178.667	141	200	0.00111504	4.04984e-05	1
925903	925903	925652	925628	-	-	947	GSU0863	regulatory protein, CxxC_CxxC_SSSS domain-containing	186	230.667	209	288	0.0297397	0.00434469	1
	926329	926006	925904	-	-	948	GSU0864	hypothetical protein	92	85.6667	107	88	0.0237804	0.075726	1
	926765	926316		-	-	949	GSU0865	cell division protein DivIVA	134	166	154	165	0.0190991	0.00357293	0.0649695
927079	927079	926765		-	-	950	GSU0866	hypothetical protein	163	341	249	356	1.9474e-09	1.89338e-10	0.587582
927924	927924	927154	927080	-	-	951	GSU0867	menaquinone biosynthesis methyltransferase	53	70.6667	51	66	1	0.00110402	0.24457
927969	928043	929455	929533	+	-	952	GSU0868	diadenylate cyclase, YbbR and YbbR domain-containing	67	78.3333	52	74	1	0.0220453	1
929534			929557	+	-	953	predicted RNA	-	66	98.6667	87	316	7.62436e-05	0.00124118	8.46237e-05
929558	929564	930592	930592	+	-	954	GSU0869	hypothetical protein	212	358	270	420	8.5653e-05	5.16467e-05	0.111949
930596	930653	931066		+	-	955	GSU0870	NUDIX hydrolase, MutT family	44	47	38	61	1	0.010188	1
	931044	932708	932722	+	-	956	GSU0871	radical SAM domain-containing iron-sulfur cluster-binding oxidoreductase	30	23	25	32	1	1	1
933254	933254	932787	932751	-	-	957	GSU0872	lipoprotein	2348	2785.33	3037	3431	9.80783e-06	0.0548308	0.53282
936632	936609	933367	933255	-	-	958	GSU0874	hypothetical protein	44	53.6667	47	50	1	0.00160748	0.0432571
937266	937235	936792	936791	-	-	959	GSU3511	hypothetical protein	97	79.3333	103	91	0.118807	0.250316	1
937367	937370	938239	938297	+	-	960	GSU0876	sphingosine/diacylglycerol kinase-like protein	25	24.6667	27	22	1	1	1
938518	938532	939278	939310	+	-	961	GSU0877	response regulator, PilZ domain-containing	30	26	35	25	1	1	1
940292	940287	939202	939202	-	-	962	GSU0878	glycosyltransferase	13	8.33333	14	9	1	1	1
941431	941365	940427	940425	-	cheV	963	GSU0879	response receiver scaffold protein CheV	10	9.66667	9	11	1	1	1
943490	943490	941475	941475	-	-	964	GSU0880	molybdopterin-binding iron-sulfur cluster-binding oxidoreductase MopB-3	30	22.3333	27	31	1	1	1
945087	945084	943510	943491	-	-	965	GSU0881	sensor histidine kinase, HAMP domain-containing	67	41.3333	54	44	1	0.784608	1
945980	945960	945088	945088	-	-	966	GSU0882	ABC transporter substrate-binding protein	75	75.6667	79	78	0.178448	0.039758	0.276779
947867	947864	945981	945981	-	-	967	GSU0883	ligand-gated TonB-dependent outer membrane channel	20	73	33	87	1	7.10475e-32	1
947905	947985	948113	948121	+	-	968	GSU3629	hypothetical protein	23	40	16	97	1	1	2.75563e-05
948182	948334	949671	950083	+	-	969	GSU0884	radical SAM domain-containing iron-sulfur cluster-binding oxidoreductase	16	29.6667	15	36	1	1	1
950728	950707	949613	949479	-	-	970	GSU0885	BioD and DRTGG domain-containing protein	96	117.667	91	160	0.59474	0.00301923	0.531408
950910	950937	952262	952581	+	-	971	GSU0886	radical SAM domain-containing iron-sulfur cluster-binding oxidoreductase	54	45.3333	56	47	1	0.10834	0.333138
	952873	952259	951711	-	-	972	GSU0887	hypothetical protein	94	75	99	71	0.265844	0.293442	0.540949
953057	953057	952848		-	-	973	GSU0888	hypothetical protein	138	112.333	127	89	1	0.119257	0.0109195
	953437	953162	953058	-	-	974	GSU0889	acylphosphatase	30	28.3333	30	29	1	1	1
955453	955450	953438		-	ligA	975	GSU0890	NAD-dependent DNA ligase	29	36	36	41	1	1	1
955594	955640	957982	958067	+	-	976	GSU0891	serine protease	51	31	47	37	1	1	1
958157	958157	960199	960359	+	rep	977	GSU0892	ATP-dependent DNA helicase Rep	22	15	18	18	1	1	1
960939	960911	960240	959875	-	prx-1	978	GSU0893	peroxiredoxin, typical 2-Cys subfamily	226	488.333	267	457	0.000198616	3.16201e-09	0.391364
961004	961079	961594	961618	+	-	979	GSU0894	cyclophilin type peptidyl-prolyl cis-trans isomerase	503	535	448	538	0.665828	0.0306253	1
963718	963718	961652	961652	-	-	980	GSU0895	sensor diguanylate cyclase, GAF domain-containing	20	9.33333	18	13	1	1	1
	963919	963767	963719	-	-	981	GSU3513	hypothetical protein	184	102.333	169	136	1	0.728895	0.0995397
	965298	963916		-	tldD	982	GSU0896	zinc protease TldD modulator of DNA gyrase	130	61.6667	134	81	0.0308732	0.471846	0.0945116
965539	965537	965283		-	-	983	GSU3514	hypothetical protein	50	36.3333	52	62	1	1	0.600156
965833	965838	966713	966713	+	-	984	GSU0897	protein 3-oxoalanine-generating enzyme family protein	56	52.3333	47	48	1	0.0567406	0.275161
966714	966716	968527	968527	+	recQ	985	GSU0898	ATP-dependent DNA helicase RecQ	29	26.3333	24	28	1	1	1
968528	968644	970239	970241	+	-	986	GSU0899	hypothetical protein	29	26.3333	23	30	1	1	1
971205	971205	970264		-	-	987	GSU0900	SAM-dependent methyltransferase	5	5	7	5	1	1	1
971952	971952	971245	971243	-	-	988	GSU3515	hypothetical protein	14	11.6667	14	13	1	1	1
	972435	972043		-	-	989	GSU0902	response receiver	2	2	3	3	1	1	1
	972856	972476		-	-	990	GSU0903	response receiver	0	0.333333	2	1	1	1	1
	974223	972853		-	-	991	GSU3518	sensor histidine kinase	1	0.666667	3	1	1	1	1
	975089	974220		-	-	992	GSU0904	metal-dependent phosphohydrolase, HDOD domain-containing	1	0.666667	3	1	1	1	1
	975408	975076		-	-	993	GSU0905	hypothetical protein	3	3.33333	5	4	1	1	1
975896	975882	975682	975646	-	-	994	GSU3519	cold shock DNA/RNA-binding protein	1045	872	788	1253	1	0.109114	0.15202
975944			975897	-	-	995	predicted RNA	-	1034	615.667	725	681	0.174587	0.85705	1
976197	976172	975972	975945	-	rpsU-1	996	GSU0906	30S ribosomal protein S21	668	331.667	496	392	0.651058	1	0.814481
976229			976198	-	-	997	predicted RNA	-	301	163.667	229	168	1	0.38893	0.771057
977033	977033	976362	976362	-	-	998	GSU0907	ThiF family protein	18	32.3333	12	28	1	1	1
977318	977318	977037	977034	-	-	999	GSU0908	MoaD family protein	26	51.6667	20	44	1	1.51221e-05	0.0760582
978548	978547	977324	977319	-	-	1000	GSU0909	FAD-dependent pyridine nucleotide-disulfide oxidoreductase family protein	21	49.6667	19	35	1	1.60637e-09	0.00728975
980354	980354	978549	978549	-	-	1001	GSU0910	aldehyde:ferredoxin oxidoreductase, tungsten-containing	24	81.3333	27	53	1	6.06775e-24	0.00251679
980877	980835	980356	980355	-	-	1002	GSU0911	iron-sulfur cluster-binding oxidoreductase	34	102	36	74	1	3.31495e-20	0.0796783
981625	981625	980900	980900	-	-	1003	GSU0912	hypothetical protein	23	40.6667	23	33	1	1	1
981776	981788	983689	983758	+	uup	1004	GSU0913	DNA-binding ATPase Uup	65	46.3333	64	52	0.107021	0.643766	1
983829	983846	985189	985289	+	rhlE-2	1005	GSU0914	ATP-dependent RNA helicase RhlE	72	37	59	43	1	1	1
985290			985340	+	-	1006	predicted RNA	-	197	246.333	218	74	0.00434435	0.0117747	4.26739e-12
985341	985341	985700	985704	+	-	1007	GSU0915	hypothetical protein	323	375.333	286	229	1	0.0287713	0.000759875
986979	986979	985795	985795	-	mcp40H-10	1008	GSU0916	methyl-accepting chemotaxis sensory transducer, class 40H	6	7.66667	6	7	1	1	1
	987588	987169	987168	-	-	1009	GSU0917	hypothetical protein	20	31	21	27	1	1	1
988885	988762	987560		-	metK-2	1010	GSU0918	S-adenosylmethionine synthetase	124	142	122	116	0.0425912	0.0149384	0.00889962
988898			988886	-	-	1011	predicted RNA	-	189	8393.33	194	4818	0.14943	0	0.000923746
989153	989153	988932	988899	-	-	1012	GSU0919	hypothetical protein	363	11482.3	375	6767	0.123748	0	2.64046e-05
989455	989424	989188	989154	-	-	1013	GSU3520	hypothetical protein	193	1528.67	513	865	2.10228e-53	6.06666e-173	0.000275635
992303	992229	989803	989759	-	-	1014	GSU0921	ribonuclease, Rne/Rng family	122	125.667	109	131	0.393624	0.0346898	0.651492
992492	992501	994438	994535	+	-	1015	GSU0922	ABC transporter ATP-binding protein	60	47.3333	59	50	0.238316	0.280383	1
994546	994568	996886	996886	+	lon-1	1016	GSU0923	ATP-dependent Lon protease (La)	250	146.667	237	149	1	0.816048	0.303311
996887	996893	997663	997663	+	-	1017	GSU0924	transporter	105	79.6667	95	81	1	0.25328	0.424436
997664	997674	998438	998453	+	-	1018	GSU0925	ABC transporter ATP-binding protein	75	49.6667	59	54	0.673411	0.626534	1
998454	998454	999536	999541	+	-	1019	GSU0926	ABC transporter substrate-binding lipoprotein	172	134.667	147	129	0.65681	0.237152	0.0611501
999579	999579	1001075	1001112	+	-	1020	GSU0927	zinc-dependent peptidase	181	139	183	167	0.0781095	0.176249	1
1001113	1001113	1002549	1002549	+	-	1021	GSU0928	zinc-dependent peptidase	253	195.333	266	196	0.0287124	0.111592	1
1002550	1002566	1002673	1002673	+	-	1022	GSU0929	hypothetical protein	511	319.667	367	310	0.142536	0.523488	0.649577
1002709	1002890	1003414	1004146	+	-	1023	GSU0930	hypothetical protein, partial	108	111.667	116	111	0.157507	0.0172545	0.200568
1005184	1005182	1004277	1004277	-	-	1024	GSU0931	hypothetical protein	24	33.6667	23	33	1	1	1
1006520	1006502	1005252	1005188	-	uraA	1025	GSU0932	uracil transporter	19	29.6667	23	32	1	1	1
1007151	1007150	1006521	1006521	-	upp	1026	GSU0933	uracil phosphoribosyltransferase	27	51.6667	27	70	1	2.10196e-09	1
1007323	1007343	1007972	1008052	+	-	1027	GSU0934	hypothetical protein	93	70.6667	95	77	0.417756	0.3355	1
	1009615	1008029		-	mcp40H-20	1028	GSU0935	methyl-accepting chemotaxis sensory transducer, class 40H dimer with helix-swapped heme-binding site-containing PAS domain	2	1.66667	2	2	1	1	1
1009852	1009866	1010561	1010561	+	-	1029	GSU0936	glutamine-dependent amidotransferase, class I	13	9.66667	11	8	1	1	1
	1010777	1011928		+	nifV	1030	GSU0937	trans-homoaconitate synthase	1	1	1	1	1	1	1
	1012276	1013028		+	-	1031	GSU0938	hypothetical protein	1	1.33333	3	2	1	1	1
1013080	1013080	1013418	1013418	+	glnK	1032	GSU0939	nitrogen regulatory protein P-II	2	2	2	1	1	1	1
	1013456	1014925		+	amtB	1033	GSU0940	ammonium transporter	1	1	1	1	1	1	1
1015137	1015156	1015902	1015902	+	gnfK	1034	GSU0941	nitrogen fixation transcript antitermination sensor histidine kinase	10	19.3333	8	28	1	1	1
1016018	1016019	1016804	1016915	+	hisN	1035	GSU0942	histidinol-phosphate phosphatase	22	27	23	35	1	1	1
1016916	1016916	1017626	1017633	+	-	1036	GSU0943	PilZ domain-containing protein	38	46.3333	38	49	1	1	1
1017780			1017887	+	-	1037	S-adenosylmethionine	S-adenosylmethionine-responsive riboswitch; GSUR0067	192	50.3333	89	101	3.89623e-05	1	0.395766
1017888	1017962	1019095	1019095	+	metC-1	1038	GSU0944	cystathionine gamma-synthase/beta-lyase	168	75	118	91	1	0.843273	1
1019096	1019111	1020247	1020446	+	metC-2	1039	GSU0945	cystathionine gamma-synthase/beta-lyase	142	88	145	93	0.0317629	1	1
1020447	1020447	1022975	1023102	+	-	1040	GSU0946	sensor diguanylate cyclase/phosphodiesterase, HAMP and PAS domain-containing	92	42.6667	67	53	1	1	1
1023782	1023768	1023064	1023064	-	-	1041	GSU0947	ABC transporter ATP-binding protein	9	4	12	6	1	1	1
	1024985	1023786		-	-	1042	GSU0948	ABC transporter membrane protein	7	2.66667	9	3	1	1	1
	1026154	1024982		-	-	1043	GSU0949	RND family efflux pump membrane fusion protein	11	4.66667	15	5	1	1	1
1027425	1027425	1026151		-	-	1044	GSU0950	RND family efflux pump outer membrane protein	10	5	12	7	1	1	1
1028082	1028082	1027492	1027492	-	-	1045	GSU0951	TetR family transcriptional regulator	10	9.33333	13	12	1	1	1
	1028303	1029595		+	-	1046	GSU0952	diguanylate cyclase	0	0	0	0	1	1	1
1030553	1030459	1029869	1029646	-	-	1047	GSU0953	lipoprotein	13	28.3333	20	29	1	1	1
1031741	1031741	1030761	1030733	-	-	1048	GSU0954	transposase, Y1_Tnp domain-containing	22	28	25	25	1	1	1
1032270	1032270	1031836	1031824	-	-	1049	GSU3521	hypothetical protein	6	14	12	10	1	1	1
1032353	1032867	1034171	1034178	+	-	1050	GSU0955	RNA-directed DNA polymerase and maturase, group II intron origin	231	112.333	123	66	0.00621456	1	3.87382e-05
1035374	1035355	1034690	1034480	-	-	1051	GSU0956	hypothetical protein	10	18.6667	20	16	1	1	1
1036664	1036493	1035375	1035375	-	-	1052	GSU0957	transposase of ISGsu1, IS4 family	88	103	116	84	6.17724e-07	0.00409303	0.115726
1035402			1036584	+	-	1053	predicted RNA	antisense: GSU0957	1207	908	1043	774	0.104985	1	5.27311e-05
1036855	1036855	1036667		-	-	1054	GSU0958	hypothetical protein	10	7	9	4	1	1	1
1037784	1037760	1036972	1036972	-	-	1055	GSU0959	hypothetical protein	6	20.6667	14	22	1	1	1
1038104	1038104	1037877		-	-	1056	GSU3522	hypothetical protein	7	9.33333	12	8	1	1	1
1039363	1039340	1038294	1038197	-	-	1057	GSU0961	transposase of ISGsu4	13	33.6667	27	34	1	1	1
1039857	1039866	1041833	1041833	+	-	1058	GSU0962	sensor histidine kinase, HAMP domain-containing	10	26.6667	14	27	1	1	1
1041862	1041862	1043256	1043297	+	-	1059	GSU0963	sigma-54-dependent transcriptional response regulator	13	23.3333	17	28	1	1	1
1043745	1043766	1043957	1043970	+	-	1060	GSU0964	hypothetical protein	34	52.6667	83	58	2.89242e-31	0.00150282	1
1044082	1044082	1044333	1044333	+	-	1061	GSU0966	hypothetical protein	95	189.333	163	123	4.75418e-12	1.47774e-07	0.0049878
1044334	1044346	1045398	1045418	+	-	1062	GSU0967	hypothetical protein	120	189.667	189	161	1.11957e-12	5.46217e-05	0.105451
1045534	1045544	1046914	1047077	+	-	1063	GSU0968	hypothetical protein	83	111	76	96	1	0.00262098	0.100605
1047078	1047078	1048430	1048448	+	ctpA-1	1064	GSU0969	periplasmic carboxy-terminal processing protease lipoprotein	84	93	72	92	1	0.0161176	0.588959
	1048669	1051620		+	-	1065	GSU0970	hypothetical protein	3	3	3	4	1	1	1
1051997	1051997	1051674	1051554	-	-	1066	GSU0971	hydrolase	26	26.6667	26	25	1	1	1
1052220	1052266	1054497	1054510	+	-	1067	GSU0972	AAA ATPase	18	47.6667	17	49	1	5.30707e-14	1
1054511	1054511	1055107		+	-	1068	GSU0973	hypothetical protein	18	49.6667	15	51	1	1.41005e-18	0.97085
	1055104	1055952	1055952	+	-	1069	GSU0974	hypothetical protein	26	49.6667	22	55	1	8.80091e-07	1
1055991	1056031	1058013	1058053	+	-	1070	GSU0975	phage tail sheath protein	55	127.667	53	111	1	1.45671e-15	0.381809
1058054	1058054	1058491	1058491	+	-	1071	GSU0976	phage tail tube protein gp19	66	148.333	58	125	1	6.39796e-13	0.0054437
1058507	1058514	1058876		+	-	1072	GSU0977	hypothetical protein	35	100	39	85	1	3.08112e-23	0.191546
	1058825	1059052	1059099	+	-	1073	GSU0978	hypothetical protein	40	83	32	61	1	2.2796e-10	2.70754e-05
1059112	1059112	1059546	1059546	+	-	1074	GSU0979	phage tail tube protein gp19	42	86.6667	32	81	1	6.33244e-12	0.305886
1059547	1059550	1060740	1060755	+	-	1075	GSU0980	hypothetical protein	31	60.6667	24	64	1	6.21654e-08	0.215886
1060756	1060756	1061373	1061376	+	-	1076	GSU0981	hypothetical protein	32	82.3333	27	67	1	8.55265e-15	0.0637832
1061377	1061377	1062465		+	-	1077	GSU0982	phage protein D	36	73.3333	27	75	1	1.42356e-08	0.442825
	1062452	1063108	1063120	+	-	1078	GSU0983	phage tail spike protein	26	45.6667	19	45	1	3.49233e-07	0.883262
1063190	1063340	1063636	1063646	+	-	1079	GSU0985	PAAR motif-containing protein	19	30.6667	13	31	1	1	1
1063647	1063647	1064048	1064048	+	-	1080	GSU0986	phage baseplate outer wedge protein (acidic lysozyme)	11	15	6	19	1	1	1
1064049	1064068	1067427	1067427	+	-	1081	GSU0987	hypothetical protein	21	41	17	45	1	1	1
1067428	1067451	1069484	1069499	+	-	1082	GSU0988	hypothetical protein	18	33.3333	14	35	1	1	1
1069500	1069500	1071509	1071609	+	-	1083	GSU0989	NHL repeat domain-containing protein	15	32.6667	13	33	1	1	1
1071631	1071631	1073517		+	-	1084	GSU0990	hypothetical protein	25	77	27	75	1	8.59944e-27	0.0178456
	1073514	1074779	1074850	+	-	1085	GSU0991	ExpC-like family glycosyltransferase	21	48.3333	20	41	1	4.02959e-11	0.0239803
1074851	1074851	1077793	1077815	+	-	1086	GSU0992	hypothetical protein	16	28.3333	12	27	1	1	1
1078323	1078202	1077807	1077730	-	-	1087	GSU0993	acyl-CoA thioesterase	3	15.3333	4	11	1	1	1
1080029	1079949	1078324	1078324	-	fumB	1088	GSU0994	fumarate hydratase	198	578.667	325	501	4.29587e-11	1.1339e-17	4.16571e-06
1080266	1080335	1080514	1081389	+	-	1089	GSU0996	SAP domain-containing protein	161	287	112	258	0.187335	2.94952e-05	0.348656
1081386	1081375	1080560	1080560	-	mutM	1090	GSU0997	formamidopyrimidine-DNA glycosylase	20	19	19	27	1	1	1
1081483	1081507	1082877		+	dnaB	1091	GSU0998	replicative DNA helicase	46	50.3333	34	68	1	0.0235889	1
	1082867	1083676	1083676	+	lpxA-2	1092	GSU0999	UDP-N-acetylglucosamine acyltransferase	83	94.3333	65	101	0.731935	0.0126191	0.433441
1083677	1083762	1085069	1085223	+	-	1093	GSU1000	hypothetical protein	121	90.6667	104	93	0.720768	0.318809	0.713356
1085224			1085343	+	-	1094	cyclic diguanylate	cyclic diguanylate-responsive riboswitch; GSUR3003	48	52.3333	35	98	1	0.0838736	0.215279
1085344	1085368	1085751	1085758	+	-	1095	GSU1001	hypothetical protein	27	29.3333	26	50	1	1	0.0126418
1086487	1086471	1085908	1085889	-	-	1096	GSU1002	amidohydrolase	219	181.667	229	164	0.0143212	0.0832355	0.269751
1087933	1087933	1086488	1086488	-	gnfM	1097	GSU1003	nitrogen fixation master sigma-54-dependent transcriptional response regulator	175	139	171	140	0.144246	0.157326	1
	1089080	1087989	1087936	-	gnfL	1098	GSU1004	nitrogen fixation master sensor histidine kinase, PAS domain-containing	90	63	79	68	1	0.314246	0.301004
1090056	1090054	1089077		-	nifR3	1099	GSU1005	TIM barrel oxidoreductase NifR3	100	71	81	68	1	0.38435	0.224013
1090234	1090248	1090496	1091523	+	-	1100	GSU1006	hypothetical protein	60	58.6667	50	101	1	0.0444434	0.167344
1092182	1092180	1090528	1090528	-	-	1101	GSU1007	sensor cyclic diguanylate phosphodiesterase, GAF and GAF domain-containing	24	73.3333	28	60	1	2.43188e-16	0.416493
1092326	1092326	1093096	1093096	+	fabI	1102	GSU1008	enoyl-ACP reductase	83	141.667	84	149	0.369154	2.2498e-05	1
1093149	1093156	1094823	1094823	+	-	1103	GSU1009	GTPase, HflX subfamily	33	36.3333	35	44	1	1	1
1094968	1094968	1096488	1096536	+	-	1104	GSU1010	lytic transglycosylase, SLT, LysM and LysM domain-containing	15	41.6667	21	47	1	1	1
1096537	1096537	1097265	1097285	+	-	1105	GSU1011	hypothetical protein	99	118	96	125	0.475403	0.00263151	0.708907
1097286	1097361	1098575	1098575	+	-	1106	GSU1012	hypothetical protein	6	7.33333	8	8	1	1	1
1098591	1098660	1099529	1099541	+	-	1107	GSU1013	peptidoglycan-binding lipoprotein, OmpA family	111	300.333	142	234	8.37053e-06	1.21752e-18	0.26644
1099542	1099542	1100261	1100261	+	-	1108	GSU1014	Smr domain-containing protein	68	138.667	68	94	0.339115	2.35446e-08	0.000124715
1100274	1100292	1100714	1100714	+	-	1109	GSU1015	hypothetical protein	30	65.6667	34	65	1	3.40642e-11	0.87566
1100722	1100726	1102366	1102387	+	-	1110	GSU1016	AspT family membrane protein	20	33.3333	17	31	1	1	1
1102500	1102500	1103057	1103057	+	-	1111	GSU1017	hypoxanthine-guanine phosphoribosyltransferase	84	90.3333	66	106	1	0.00693052	0.780879
1103736	1103666	1103115	1103115	-	-	1112	GSU1018	hypothetical protein	190	29.3333	210	29	0.00514048	3.51895e-05	1
1103737			1103831	-	-	1113	cyclic diguanylate	cyclic diguanylate-responsive riboswitch; GSUR3004	63	6.33333	48	9	1	6.49935e-11	1
1103447	1103973	1105274	1105274	+	pbuG	1114	GSU1019	hypoxanthine/guanine transport membrane protein	29	53.6667	33	69	1	6.90592e-07	1
1106016	1106005	1105352	1105343	-	-	1115	GSU1021	hypothetical protein	62	39.6667	57	51	1	0.597824	1
1106177	1106177	1107682	1107692	+	glgA-1	1116	GSU1023	glycogen synthase	99	90.6667	85	107	0.724634	0.0418163	0.916114
1108021	1108020	1107742	1107716	-	ppcD	1117	GSU1024	cytochrome c	815	1395	614	1297	1	0.000100418	0.0278046
1108874	1108805	1108203	1108022	-	-	1118	GSU1025	hypothetical protein	128	47	70	23	5.11877e-06	0.42817	1
1109408	1109408	1108875	1108875	-	-	1119	GSU1026	hypothetical protein	72	64	66	67	1	0.0907441	1
	1110302	1109418	1109410	-	aguB	1120	GSU1027	N-carbamylputrescine amidohydrolase	167	162.667	181	182	0.00271936	0.032699	0.655086
1111339	1111324	1110290		-	aguA	1121	GSU1028	agmatine deiminase	185	149.333	174	161	0.234164	0.24454	1
	1111598	1113247		+	mcp40H-4	1122	GSU1029	methyl-accepting chemotaxis sensory transducer, class 40H	2	1	2	2	1	1	1
	1113436	1115085		+	mcp40H-5	1123	GSU1030	methyl-accepting chemotaxis sensory transducer, class 40H, Cache_2 domain-containing	0	0	0	0	1	1	1
	1115343	1117280		+	mcp40H-6	1124	GSU1032	methyl-accepting chemotaxis sensory transducer, class 40H	0	0	0	0	1	1	1
1117501	1117501	1119102	1119102	+	mcp40H-7	1125	GSU1033	methyl-accepting chemotaxis sensory transducer, class 40H	51	32.6667	44	42	1	1	1
1119307	1119317	1121305	1121323	+	mcp40H-8	1126	GSU1034	nitrate/nitrite-sensing methyl-accepting chemotaxis sensory transducer, class 40H, NIT domain-containing	8	7.66667	9	10	1	1	1
1121324	1121347	1122996	1122996	+	mcp40H-9	1127	GSU1035	methyl-accepting chemotaxis sensory transducer, class 40H	7	5.33333	7	8	1	1	1
1124794	1124783	1123044	1123044	-	-	1128	GSU1036	sensor histidine kinase, CHASE domain-containing	9	17	8	18	1	1	1
1125208	1125208	1127607		+	-	1129	GSU1037	response receiver-modulated diguanylate cyclase/phosphodiesterase	4	2.33333	2	3	1	1	1
1127786	1127786	1129327		+	-	1130	GSU1038	response receiver histidine kinase	11	20.6667	9	18	1	1	1
	1129324	1131024	1131024	+	-	1131	GSU1039	sigma-54-dependent sensor transcriptional response regulator	10	22.6667	9	19	1	1	1
1131240	1131240	1132865	1132891	+	mcp40H-25	1132	GSU1041	methyl-accepting chemotaxis sensory transducer, class 40H	7	14.6667	5	13	1	1	1
1132925	1132925	1133329	1133362	+	-	1133	GSU1042	hemerythrin family protein	13	24	10	24	1	1	1
1135614	1135614	1133311	1132947	-	-	1134	GSU1043	sensor histidine kinase, PAS domain-containing	22	40.3333	40	47	1	1	1
1135827	1135917	1136792	1136804	+	nudC	1135	GSU1044	NADH pyrophosphatase	65	74.3333	66	75	0.467203	0.0107723	0.257548
1136805	1136855	1137295	1137308	+	-	1136	GSU1045	hypothetical protein	73	126.333	95	135	0.000625912	4.80878e-06	0.458247
1137309	1137309	1138193		+	-	1137	GSU1046	hypothetical protein	47	71	53	58	1	7.05448e-05	0.0277116
	1138190	1139272	1139340	+	-	1138	GSU1047	SAM-dependent methyltransferase	28	33.6667	26	41	1	1	1
1139344	1139383	1139868	1139884	+	-	1139	GSU1048	SEC-C motif domain-containing protein	94	191.667	105	266	0.0343031	4.7627e-09	1
1140944	1140944	1139937	1139934	-	-	1140	GSU1049	ribonuclease Z	6	8.66667	4	8	1	1	1
	1141117	1142475		+	-	1141	GSU1050	sensor histidine kinase	1	2	1	3	1	1	1
1142653	1142655	1142996	1142996	+	-	1142	GSU1051	PilZ domain-containing protein	16	13.3333	18	17	1	1	1
1143925	1143925	1143017		-	-	1143	GSU1052	alpha/beta fold family hydrolase	4	4	3	5	1	1	1
	1144996	1143935	1143935	-	-	1144	GSU1053	sensor protein, PAS and PAS domain-containing	10	14.6667	10	15	1	1	1
1145240	1145240	1144983		-	tusA-2	1145	GSU1054	tRNA (5-carboxymethylaminomethyl-2-thio-U34) synthesis sulfur carrier protein	21	29	19	29	1	1	1
1146433	1146404	1145289	1145278	-	-	1146	GSU1055	hypothetical protein	12	16.3333	12	15	1	1	1
1146923	1146923	1146522	1146522	-	-	1147	GSU1056	hypothetical protein	26	44.6667	30	47	1	1	1
1147399	1147397	1146954	1146925	-	-	1148	GSU1057	hypothetical protein	33	52.3333	41	44	1	1.02987e-05	0.0771568
1147546	1147546	1148703	1148791	+	sucC	1149	GSU1058	succinyl-CoA synthetase subunit beta	30	69.6667	34	66	1	1.7945e-11	0.056994
1148792	1148792	1149667	1149682	+	sucD	1150	GSU1059	succinyl-CoA synthetase subunit alpha	38	82.6667	37	55	1	1.38152e-09	0.000347598
1150604	1150582	1149731	1149724	-	-	1151	GSU1060	hypothetical protein	124	28.3333	117	28	0.665468	0.0101645	1
1150605			1150725	-	-	1152	cyclic diguanylate	cyclic diguanylate-responsive riboswitch; GSUR3005	85	19	54	16	0.918252	1	1
1152054	1152053	1150857	1150726	-	-	1153	GSU1061	aspartate aminotransferase	31	43	25	37	1	1	1
1152229	1152249	1152974	1153019	+	-	1154	GSU1062	cytochrome c, 1 heme-binding site	9	14.3333	10	17	1	1	1
1153030	1153230	1153628	1153630	+	pilV-1	1155	GSU1063	type IV pilus minor pilin PilV	18	20.3333	18	20	1	1	1
1153637	1153637	1154713	1154717	+	pilW-1	1156	GSU1064	type IV pilus minor pilin PilW	16	15.6667	16	17	1	1	1
1154718	1154727	1155245	1155255	+	pilX-1	1157	GSU1065	type IV pilus minor pilin PilX	12	12.3333	11	15	1	1	1
1155256	1155256	1158300	1158654	+	pilY1-1	1158	GSU1066	type IV pilus assembly protein PilY	12	9.66667	11	12	1	1	1
1159542	1159514	1158306	1158306	-	-	1159	GSU1067	nucleotidyltransferase	26	21.3333	28	24	1	1	1
1161582	1161567	1159600	1159595	-	aplA	1160	GSU1068	sodium/solute symporter family protein	32	26	68	23	1.66871e-24	1	1
1161982	1161891	1161583	1161583	-	-	1161	GSU1069	hypothetical protein	32	37	70	31	1.00208e-27	1	1
1164483	1164469	1162499	1162469	-	aplB	1162	GSU1070	sodium/solute symporter family protein	36	56	76	48	1.48403e-26	4.57285e-05	0.160262
1164809	1164792	1164484	1164484	-	-	1163	GSU1071	hypothetical protein	60	98	121	93	6.90393e-25	6.15882e-07	0.477236
1165691	1165691	1164921	1164873	-	-	1164	GSU1072	IclR family transcriptional regulator	11	10.3333	22	10	1	1	1
1166635	1166612	1166220	1166212	-	-	1165	GSU1073	lipoprotein	7	58.3333	15	60	1	4.91673e-198	0.715974
1166757	1166771	1167514	1167528	+	-	1166	GSU1074	hypothetical protein	224	213	177	242	1	0.0647751	1
1167548	1167628	1168122		+	ruvC	1167	GSU1075	Holliday junction resolvase	68	66	69	75	0.339115	0.0567102	1
	1168119	1168718	1168720	+	ruvA	1168	GSU1076	Holliday junction DNA helicase RuvA	83	70	71	83	1	0.116146	1
1168722	1168722	1169738	1169738	+	ruvB	1169	GSU1077	Holliday junction DNA helicase RuvB	47	35.6667	33	38	1	1	1
1169739	1169752	1170480	1170480	+	hda	1170	GSU1078	DnaA regulatory inactivator Hda	5	9.66667	5	11	1	1	1
1170716	1170767	1171483	1171493	+	-	1171	GSU1079	PEP motif-containing protein exosortase substrate	188	59.6667	134	61	0.387185	0.0318138	1
1171494	1171494	1171625	1171625	+	-	1172	GSU1080	hypothetical protein	26	16.6667	20	16	1	1	1
1171675	1171675	1172217		+	-	1173	GSU1081	hypothetical protein	21	21	17	21	1	1	1
	1172217	1172429	1172429	+	-	1174	GSU1082	hypothetical protein	10	10	10	13	1	1	1
	1172544	1173602		+	-	1175	GSU1083	hypothetical protein	3	3	3	3	1	1	1
	1173606	1174325		+	-	1176	GSU1084	hypothetical protein	3	2	2	2	1	1	1
	1174325	1175302		+	-	1177	GSU1085	hypothetical protein	1	0.333333	1	1	1	1	1
	1175295	1175948	1175948	+	-	1178	GSU1086	hypothetical protein	2	1.33333	2	2	1	1	1
1176016	1176032	1176349		+	-	1179	GSU1087	phasin superfamily protein	168	277	151	217	1	1.47884e-05	0.00171209
	1176343	1178028	1178058	+	-	1180	GSU1088	quinone biosynthesis kinase AarF	67	116.667	79	106	0.000170634	3.5785e-06	0.548461
1179157	1179142	1178036	1176729	-	-	1181	GSU1089	iron-sulfur cluster-binding oxidoreductase	93	122.667	104	129	0.0033957	0.000539867	0.20096
1179288	1179304	1180041	1180233	+	-	1182	GSU1090	response receiver	172	184.333	164	123	0.199935	0.0289685	0.00896637
1180234	1180234	1181181	1181532	+	-	1183	GSU1091	transport protein, Tim44-like domain	445	261.333	409	268	0.315961	0.269607	1
	1182736	1181126		-	-	1184	GSU1092	GH3 family protein	0	0	0	0	1	1	1
	1183818	1182733		-	-	1185	GSU1093	hypothetical protein	0	0	0	0	1	1	1
	1183988	1183848		-	-	1186	GSU1094	hypothetical protein	0	0	0	0	1	1	1
	1184847	1184161		-	phoU	1187	GSU1095	phosphate transport system regulatory protein PhoU	0	0	0	0	1	1	1
	1185658	1184879		-	pstB	1188	GSU1096	phosphate ABC transporter ATP-binding protein	0	0	0	0	1	1	1
	1186635	1185715		-	pstA	1189	GSU1097	phosphate ABC transporter membrane protein PstA	0	0	0	0	1	1	1
	1187612	1186635		-	pstC	1190	GSU1098	phosphate ABC transporter membrane protein PstC	0	0	0	0	1	1	1
	1188764	1187736		-	pstS	1191	GSU1099	phosphate ABC transporter substrate-binding protein	0	0	0	0	1	1	1
	1189367	1188930		-	-	1192	GSU1100	hypothetical protein	0	0	0	0	1	1	1
	1191324	1189555	1189555	-	phoR	1193	GSU1101	phosphate sensor histidine kinase, HAMP and PAS domain-containing	11	8.66667	8	10	1	1	1
1192014	1192001	1191324		-	phoB	1194	GSU1102	winged-helix phosphate transcriptional response regulator	14	11.6667	12	12	1	1	1
1192413	1192456	1194114	1194114	+	-	1195	GSU1103	AMP-binding protein	83	179	92	206	0.000845193	3.69637e-11	1
1194115	1194128	1194274	1194274	+	-	1196	GSU1104	lipoprotein	94	145.667	104	150	0.00125118	2.47389e-05	0.754447
1194275	1194305	1195498	1195525	+	-	1197	GSU1105	prolidase family protein	114	188.333	144	164	3.47158e-06	6.4232e-06	0.733986
1195692	1195876	1197201	1197201	+	gltA	1198	GSU1106	type I citrate synthase	1085	3970.67	1660	2982	2.11373e-06	1.6457e-18	0.0209258
1197876	1197869	1197330	1197330	-	-	1199	GSU1107	AMMECR1 family protein	20	24.3333	23	28	1	1	1
1197202	1198006	1199433	1199577	+	-	1200	GSU1108	aldehyde dehydrogenase	65	176.333	85	114	3.17751e-06	6.80805e-17	3.23314e-06
1199587	1199620	1199817	1199817	+	-	1201	GSU3524	lipoprotein	10197	16059	13074	26203	0.0157653	0.0500407	1
1199818	1199957	1200370	1200370	+	ndk	1202	GSU1110	multifunctional nucleoside diphosphate kinase/apyrimidinic endonuclease/3'-phosphodiesterase	440	791.333	397	751	0.315612	1.96183e-06	0.213059
1200371	1200437	1201519	1201520	+	rlmN	1203	GSU1111	ribosomal RNA large subunit methyltransferase N	72	120.667	77	114	0.063161	1.51221e-05	0.231106
1201521	1201521	1202381	1202383	+	mtaP	1204	GSU1112	methylthioadenosine phosphorylase	83	112.667	89	102	0.0800491	0.00104959	0.287103
1202392	1202392	1203333	1203391	+	-	1205	GSU1113	adenosine kinase	130	165.667	141	129	0.0040754	0.00133765	0.00404917
1203428			1203457	+	-	1206	predicted RNA	-	115	143	112	252	0.254688	0.0201784	0.27179
1203458	1203458	1204201	1204201	+	-	1207	GSU1114	lipoprotein	74	89	75	119	0.517662	0.00745765	1
1204202	1204211	1205065	1205072	+	-	1208	GSU1115	helix-turn-helix domain-containing protein	84	76	67	75	0.87871	0.106478	0.371512
1205123	1205124	1205861	1205924	+	-	1209	GSU1116	GAF domain-containing protein	205	228.333	176	304	0.707018	0.00545811	0.628285
1205925	1205925	1206308	1206333	+	-	1210	GSU1117	response regulator	406	421.333	452	313	0.00211	0.0244553	0.00224382
1206334	1206334	1206783	1206783	+	usp-2	1211	GSU1118	universal stress protein Usp	771	1169.67	884	946	0.0033957	0.000265108	0.000323926
1206785	1206918	1208105	1208181	+	-	1212	GSU1119	response receiver histidine kinase	97	117.667	90	122	0.822466	0.00162407	0.0909472
1208182	1208182	1208586	1208595	+	-	1213	GSU1120	response receiver	142	131.667	112	122	0.786179	0.0554229	0.162579
1208596	1208596	1210197		+	-	1214	GSU1121	FAD-dependent oxidoreductase	73	68	65	72	1	0.0553312	1
	1210194	1211321	1211350	+	yhaM	1215	GSU1122	3'-to-5' exonuclease YhaM	97	89.6667	92	81	0.665828	0.0404879	0.325647
1211351	1211351	1211980	1211995	+	ycbL	1216	GSU1123	zinc-dependent hydrolase YcbL	148	141.667	145	145	0.339115	0.0692534	1
1212024	1212025	1213224	1213229	+	coaBC	1217	GSU1124	phosphopantothenylcysteine decarboxylase and phosphopantothenate--cysteine ligase	96	109.333	92	99	0.461674	0.0106328	0.247832
1214146	1214146	1213241	1213220	-	-	1218	GSU1125	hypothetical protein	17	23.6667	18	29	1	1	1
1214185	1214192	1214923	1214929	+	-	1219	GSU1126	uracil-DNA glycosylase	62	53.6667	48	52	0.866649	0.0806384	0.743514
1214930	1214930	1215310	1215373	+	-	1220	GSU1127	hypothetical protein	56	48.6667	47	41	1	1	1
1215374	1215374	1215817	1216092	+	-	1221	GSU1128	acyl-CoA thioesterase	57	51.6667	51	48	1	0.0957279	0.617525
1217335	1217332	1215971	1215470	-	-	1222	GSU1129	sigma-54-dependent transcriptional response regulator	105	91	114	117	0.00164317	0.0966965	1
1217482	1217482	1221009	1221010	+	-	1223	GSU1130	chromosome segregation ATPase SMC	55	40.6667	45	42	1	1	1
1221029	1221029	1221388	1221389	+	-	1224	GSU1131	GTPase-activating protein	71	41	59	41	1	0.350246	1
1221390	1221390	1222442	1222503	+	ftsY	1225	GSU1132	signal recognition particle-docking protein FtsY	88	69.6667	84	68	0.470628	0.152194	0.0415806
1222504	1222504	1222680		+	zapB	1226	GSU1133	cell division protein ZapB	393	419.333	371	394	0.947987	0.0212721	0.0423842
	1222680	1222967	1223057	+	zapA	1227	GSU1134	cell division protein ZapA	208	198.333	220	187	0.210805	0.0649577	0.280315
1223065	1223065	1223169	1223300	+	-	1228	GSU1135	hypothetical protein	552	382.333	565	599	0.421632	0.645373	0.188527
1223301			1223318	+	-	1229	predicted RNA	-	348	246.667	431	239	0.00101112	0.269027	0.68571
1223319	1223349	1223912	1223914	+	-	1230	GSU1136	5-formyltetrahydrofolate cyclo-ligase	188	71.6667	174	79	0.76585	0.771159	1
1223915			1223939	+	-	1231	predicted RNA	-	294	124.667	302	115	0.0601144	0.71245	0.63969
1223940	1223940	1225502		+	rny	1232	GSU1137	phosphodiesterase	445	212.667	429	188	1	1	0.0627803
	1225492	1226280	1226297	+	-	1233	GSU1138	2',3'-cyclic-nucleotide 2'-phosphodiesterase	297	143.667	274	144	0.528458	1	0.776671
1226298	1226298	1227509	1227752	+	tyrS	1234	GSU1139	tyrosyl-tRNA ligase	192	168	177	158	0.584935	0.104003	0.898828
1227826			1229381	+	-	1235	16S ribosomal RNA	16S ribosomal RNA	4	30.6667	0	0	1	0	0
1229536			1229612	+	-	1236	tRNA-Ile2	tRNA-Ile2	556	442.333	190	639	3.73521e-18	0.188468	0.572306
1229618			1229693	+	-	1237	tRNA-Ala3	tRNA-Ala3	481	454.667	194	531	1.96183e-10	0.0643039	1
1229834			1232791	+	-	1238	23S ribosomal RNA	23S ribosomal RNA	1	54	0	0	1	0	0
1231897			1231730	-	-	1239	predicted RNA	antisense: 23S ribosomal RNA	0	134.333	0	0	1	1	1
1232901			1233012	+	-	1240	5S ribosomal RNA	5S ribosomal RNA	0	0	0	0	1	1	1
1233414	1233414	1235597	1235597	+	mcp34H-3	1241	GSU1140	methyl-accepting chemotaxis sensory transducer, class 34H	4	3.66667	18	3	1	1	1
	1235683	1237272	1237272	+	mcp34H-10	1242	GSU1141	methyl-accepting chemotaxis sensory transducer, class 34H	5	4.33333	18	3	1	1	1
1237410	1237411	1237905	1237936	+	cheW34H-1	1243	GSU1142	scaffold protein CheW associated with MCPs of class 34H	7	9.66667	23	7	1	1	1
1237939	1237939	1238802		+	cheR34H	1244	GSU1143	protein glutamate methyltransferase CheR associated with MCPs of class 34H	4	6	18	6	1	1	1
	1238799	1239281	1239281	+	cheD34H	1245	GSU1144	protein glutamine deamidase and protein glutamate methylesterase CheD associated with MCPs of class 34H	4	3	12	4	1	1	1
1239310	1239310	1240374	1240374	+	cheB34H	1246	GSU1145	protein glutamate methylesterase CheB associated with MCPs of class 34H, response receiver domain-containing	5	4.66667	16	5	1	1	1
1240513	1240526	1241587	1241644	+	-	1247	GSU1146	lipoprotein	10	28	23	21	1	1	1
1241645	1241645	1242682	1242737	+	-	1248	GSU1147	hypothetical protein	6	18	15	13	1	1	1
1242738	1242738	1244657	1244722	+	-	1249	GSU1148	sensor histidine kinase, HAMP domain-containing	6	10.3333	10	8	1	1	1
1244723	1244730	1245965	1246074	+	-	1250	GSU1149	cyclic diguanylate phosphodiesterase	149	136.333	163	110	0.0064453	0.0583101	0.00262673
1246075	1246075	1247502	1247502	+	hpnJ	1251	GSU1150	radical SAM domain-containing iron-sulfur cluster-binding oxidoreductase	123	154.667	122	190	0.0749188	0.0028213	0.76993
1247510	1247513	1248379		+	hpnK	1252	GSU1151	hydrolase	86	80.6667	76	79	1	0.0673221	0.185089
	1248372	1248752	1248772	+	-	1253	GSU1152	hypothetical protein	45	58.6667	42	62	1	0.00060904	0.930842
1250506	1250506	1248830	1248830	-	-	1254	GSU1153	outer membrane lipoprotein	4	10	4	8	1	1	1
1264670	1264656	1250515	1250507	-	-	1255	GSU1154	surface repeat protein	4	9.33333	5	9	1	1	1
1265269	1265239	1264868	1264852	-	-	1256	GSU1155	glutaredoxin family protein	299	248.333	314	268	0.0279886	0.0751047	1
1265332	1265332	1266717	1266724	+	asnS	1257	GSU1156	asparaginyl-tRNA ligase	21	13.3333	17	14	1	1	1
1266751	1266752	1267033	1267033	+	-	1258	GSU1157	hypothetical protein	12	13.3333	15	14	1	1	1
1267142			1267166	+	-	1259	predicted RNA	-	1430	295.333	1187	287	1	1	0.261852
1267167	1267180	1267758	1267758	+	sodA	1260	GSU1158	superoxide dismutase, iron/manganese-containing	4192	789.667	3584	684	1	0.00473429	0.00102737
1267759			1267770	+	-	1261	predicted RNA	-	2691	415.667	2008	349	0.544898	1	0.194729
1267771	1267864	1268367	1268368	+	-	1262	GSU1159	Pfpi family intracellular protease	504	76.6667	435	75	1	6.30128e-08	0.723456
1268369			1268378	+	-	1263	predicted RNA	-	431	64	363	67	1	1	1
1268379	1268379	1268792	1268868	+	-	1264	GSU1160	hypothetical protein	463	75.3333	378	67	1	3.72716e-06	0.393144
1268871	1268871	1270085		+	-	1265	GSU1161	RND family efflux pump membrane fusion protein	190	82.6667	175	89	0.610214	0.880214	1
	1270086	1270781	1270784	+	-	1266	GSU1162	ABC transporter ATP-binding protein	69	39.3333	55	37	1	1	1
1270785	1270785	1271942		+	-	1267	GSU1163	ABC transporter membrane protein	23	14.6667	18	15	1	1	1
	1271942	1273105	1273107	+	-	1268	GSU1164	ABC transporter membrane protein	27	18.3333	19	18	1	1	1
1275469	1275460	1273115	1273109	-	ptsP	1269	GSU1165	GAF domain phosphoenolpyruvate--protein phosphotransferase PtsP	38	42.6667	42	52	1	1	1
1275607	1275627	1276427	1276510	+	-	1270	GSU1166	hypothetical protein	242	212.667	230	204	0.220904	0.0544065	0.100336
1276511	1276511	1276861	1276877	+	-	1271	GSU1167	hypothetical protein	870	1100.67	802	871	0.242952	0.0113326	0.0335775
1276878			1276915	+	-	1272	predicted RNA	-	327	398.333	278	545	0.696741	0.00575542	1
1276990	1276997	1277614	1277658	+	-	1273	GSU1168	SCP-like extracellular lipoprotein	18	29.3333	16	24	1	1	1
1278271	1278269	1277631	1277576	-	-	1274	GSU1169	hypothetical protein	29	26.3333	23	27	1	1	1
1278418	1278442	1280574	1280574	+	yyaL	1275	GSU1171	thioredoxin domain-containing protein YyaL	6	12	6	11	1	1	1
1280648	1280649	1282214	1282345	+	mviN	1276	GSU1172	membrane protein MviN	13	20	16	20	1	1	1
1282346	1282346	1282753	1283117	+	ogt	1277	GSU1173	methylated DNA--protein cysteine S-methyltransferase, partial	24	29.6667	23	27	1	1	1
1283879	1283828	1283037	1282625	-	mazG	1278	GSU1174	nucleoside triphosphate pyrophosphohydrolase	34	33	33	31	1	1	1
1285015	1285003	1283897	1283897	-	tgt-1	1279	GSU1175	queuine tRNA-ribosyltransferase	56	53.3333	59	56	0.184555	0.039851	0.266098
1285056	1285537	1286199	1286209	+	frdC	1280	GSU1176	succinate dehydrogenase/fumarate reductase, cytochrome b558 subunit	1034	3146	1823	3030	1.49e-08	7.20693e-11	0.0218167
1286210	1286210	1288123		+	frdA	1281	GSU1177	succinate dehydrogenase flavoprotein subunit	1709	2373.33	2297	2204	5.16557e-05	0.0109147	0.0986659
	1288123	1288884	1288934	+	frdB	1282	GSU1178	succinate dehydrogenase/fumarate reductase iron-sulfur subunit	2288	2680.33	2784	1893	0.00404097	0.0738487	2.42588e-07
1288980	1289188	1290105	1290219	+	-	1283	GSU1179	hypothetical protein	33	27.3333	31	26	1	1	1
1290272	1290272	1292125	1292230	+	ftsH-1	1284	GSU1180	cell division ATP-dependent zinc protease FtsH	53	56.3333	51	54	1	0.00698969	0.477837
1292336	1292294	1292130	1291741	-	-	1285	GSU1181	hypothetical protein	24	59	26	87	1	1.96054e-11	1
1292411	1292412	1293893	1294020	+	malQ	1286	GSU1182	4-alpha-glucanotransferase	24	37.3333	27	37	1	1	1
1294021	1294021	1295307	1295308	+	metY-1	1287	GSU1183	O-acetyl-L-homoserine sulfhydrylase	834	578.333	1094	557	5.91774e-06	0.873049	0.000457024
1295309			1295374	+	-	1288	predicted RNA	-	648	470	899	468	3.3693e-06	0.177986	0.732424
1295375	1295392	1295976	1296981	+	acpH	1289	GSU1184	ACP phosphodiesterase	497	280.667	505	294	0.064043	0.870599	0.965296
1297126	1296875	1296387	1296359	-	-	1290	GSU1185	adenosine kinase	37	85.3333	49	66	1	2.24578e-11	0.181317
1297410	1297464	1298303	1298456	+	-	1291	GSU1188	rhomboid-like membrane protein	43	33.6667	42	32	1	1	1
1299272	1299268	1298318	1298318	-	-	1292	GSU1189	M48 family peptidase	15	17	15	23	1	1	1
1300309	1300307	1299273	1299273	-	selU	1293	GSU1190	tRNA 2-selenouridine synthase	44	44.3333	41	56	1	0.0287713	1
1300548	1300583	1300957	1301069	+	-	1294	GSU1192	PilZ domain-containing protein	75	104.667	72	92	0.802194	0.00182725	0.729677
1301070	1301070	1302356	1302356	+	-	1295	GSU1193	ketose-1,6-bisphosphate aldolase, class II	402	565.333	434	574	0.110128	0.0016983	0.00297483
1302357	1302428	1303048	1303067	+	-	1296	GSU1194	RhtB family transporter	26	47	29	50	1	5.10645e-08	1
1303068	1303068	1303847	1304350	+	-	1297	GSU1195	metal-dependent phosphohydrolase, HDc domain-containing	41	41.3333	37	46	1	1	1
1304227	1304227	1303844	1303809	-	-	1298	GSU1196	hypothetical protein	16	14.6667	19	17	1	1	1
1304760	1304727	1304233	1304228	-	-	1299	GSU1197	SpoU-class rRNA methyltransferase CspR	24	20.6667	24	20	1	1	1
1304830	1304903	1306531	1306536	+	serA	1300	GSU1198	D-3-phosphoglycerate dehydrogenase	231	253.333	212	300	0.317005	0.0101232	0.0255028
1306539	1306612	1307175	1307256	+	-	1301	GSU1199	nuclease	11	14.6667	13	17	1	1	1
1307265	1307265	1308473	1308473	+	-	1302	GSU1200	30S ribosomal protein S1	322	371.667	322	369	0.0893326	0.0078613	0.00667704
1308474	1308479	1308964	1308966	+	greB	1303	GSU1201	transcription elongation factor GreB	197	192	218	214	0.0268746	0.0491851	1
1308978	1309069	1310142	1310177	+	-	1304	GSU1202	mannose-1-phosphate guanylyltransferase	73	105.333	89	101	0.00155559	0.000302021	0.590686
1310178	1310203	1311663	1311674	+	-	1305	GSU1203	potassium/proton antiporter	42	33	40	31	1	1	1
1311814	1311814	1313868		+	-	1306	GSU1204	Kef-type potassium transporter NAD-binding protein	50	35.6667	45	43	1	1	1
	1313865	1314338		+	-	1307	GSU1205	flavodoxin	92	53	63	46	0.15216	0.979693	0.370344
	1314335	1314931	1314931	+	-	1308	GSU1206	metal-dependent phosphohydrolase	113	73.3333	97	97	1	0.711155	1
1314932	1315083	1315220	1315235	+	-	1309	GSU1207	HesB/YadR/YfhF family protein, selenocysteine-containing	324	276.667	315	203	0.720768	0.0732002	0.0386009
1315236	1315236	1315880	1315880	+	-	1310	GSU1208	hypothetical protein	100	78.6667	94	65	1	0.242578	0.0599984
1316653	1316631	1315900	1315775	-	-	1311	GSU1209	hypothetical protein	35	72.3333	33	58	1	2.97525e-06	0.226768
1315881	1316751	1317662	1317662	+	-	1312	GSU1210	metal-dependent hydrolase	59	57	64	68	0.102931	0.0786119	1
1317663	1317664	1317999	1318004	+	-	1313	GSU1211	HNH endonuclease family protein	47	35.6667	43	42	1	1	1
1319070	1319070	1318093	1318065	-	-	1314	GSU1212	hypothetical protein	54	77	36	49	1	0.00161625	0.0017617
1320493	1320450	1319134	1319071	-	-	1315	GSU1213	hypothetical protein	58	65.6667	50	50	1	0.0257515	0.00759182
1320729	1320758	1321759	1321759	+	-	1316	GSU1214	helix-turn-helix SAM-dependent methyltransferase	29	31.6667	31	28	1	1	1
1321760	1321774	1323495		+	cydD	1317	GSU1215	thiol reductant ABC exporter, ATP-binding protein CydD	21	18.6667	21	20	1	1	1
	1323492	1325138	1325138	+	cydC	1318	GSU1216	thiol reductant ABC exporter, ATP-binding protein CydC	24	19	22	21	1	1	1
1325139	1325198	1325365	1325366	+	-	1319	GSU1217	hypothetical protein	15	13	11	12	1	1	1
1325447	1325495	1325674	1325684	+	-	1320	GSU1218	hypothetical protein	57	120	67	162	0.000329803	1.04803e-07	1
1325685	1325685	1327085	1327098	+	gltX	1321	GSU1219	glutamyl-tRNA ligase	106	141.667	91	152	0.834145	0.000863635	1
1328063	1328031	1327198	1327186	-	-	1322	GSU1220	response regulator, GspIIEN domain-containing	78	77	69	76	1	0.0461167	0.226768
	1329523	1328303		-	-	1323	GSU1221	ammonium transporter	0	0	0	0	1	1	1
1329817	1329820	1330977		+	-	1324	GSU1222	histone deacetylase family protein	48	40	41	45	1	1	1
	1330955	1331824		+	-	1325	GSU1223	hypothetical protein	61	37	52	39	1	0.87222	1
	1331821	1332780	1332919	+	-	1326	GSU1224	hypothetical protein	130	102	113	113	1	0.179974	1
1332920	1332922	1333368	1333459	+	-	1327	GSU1225	hypothetical protein	80	66.6667	78	63	0.653478	0.144735	0.76485
1333460	1333460	1334338	1334380	+	-	1328	GSU1227	ABC transporter ATP-binding protein	106	79.6667	95	69	0.972449	0.213097	0.0387461
1334381	1334381	1335394	1335394	+	omcI	1329	GSU1228	lipoprotein cytochrome c	76	65.6667	82	85	0.0408496	0.0885421	1
1335411	1335426	1337537	1337537	+	-	1330	GSU1229	outer membrane channel lipoprotein	54	54.6667	64	62	9.25774e-05	0.0207067	0.909742
1337557	1337559	1338521	1338554	+	-	1331	GSU1230	ABC transporter substrate-binding protein	63	45.6667	62	46	0.801593	0.476543	0.729677
1338555	1338555	1338950	1338952	+	-	1332	GSU1231	response receiver-related domain-containing protein	90	66.3333	77	69	1	0.32267	1
1338967	1338967	1339359	1339359	+	-	1333	GSU1232	hypothetical protein	113	106.333	101	128	1	0.0640376	1
1339846	1339846	1339370	1339350	-	-	1334	GSU1233	manganese/nickel-dependent phosphodiesterase, YfcE family	88	39.6667	82	52	1	1	1
1339478	1339985	1340866	1340866	+	-	1335	GSU1234	S49 family peptidase	57	36.6667	39	36	1	1	1
1341694	1341694	1340948	1340938	-	-	1336	GSU1235	archaeal-type glutamate synthase subunit	17	27.6667	14	43	1	1	1
1342931	1342884	1341760	1341695	-	-	1337	GSU1236	glutamine amidotransferase	10	27.6667	16	39	1	1	1
	1344242	1342932	1342932	-	-	1338	GSU1237	FAD-dependent pyridine nucleotide-disulfide oxidoreductase family protein	9	26.6667	18	38	1	1	1
1344689	1344688	1344239		-	-	1339	GSU1238	iron-sulfur cluster-binding oxidoreductase	13	23.6667	27	32	1	1	1
1346228	1346222	1344693	1344693	-	-	1340	GSU1239	glutamate synthase	17	28	43	36	1	1	1
	1347529	1346531	1346531	-	-	1341	GSU1240	PilZ domain-containing protein	11	20.6667	12	19	1	1	1
1347800	1347729	1347526		-	-	1342	GSU1241	hypothetical protein	36	58	34	66	1	0.000448882	1
1349096	1349096	1347897	1347838	-	-	1343	GSU1242	amino acid aminotransferase	416	648.667	616	641	2.30429e-08	7.07985e-05	3.52513e-05
1349638	1349632	1349138	1349102	-	coaD	1344	GSU1243	phosphopantetheine adenylyltransferase	76	109.667	84	150	0.0981913	0.000685646	1
	1350202	1349639	1349639	-	-	1345	GSU1244	DNA methyltransferase	57	55.6667	53	72	1	0.055945	1
1351293	1351284	1350190		-	-	1346	GSU1245	ketose-1,6-bisphosphate aldolase, class II	72	76.3333	66	77	0.878885	0.0319753	0.582328
1351436	1351442	1352599	1352677	+	-	1347	GSU1246	deoxyguanosinetriphosphate triphosphohydrolase-like protein	39	82.3333	36	99	1	1.23998e-09	1
1352680			1352796	+	-	1348	cyclic diguanylate	cyclic diguanylate-responsive riboswitch; GSUR3006	122	61.3333	118	61	0.0458545	0.635968	1
1352797	1352850	1353416	1353526	+	-	1349	GSU1247	hypothetical protein	517	295.333	522	277	0.070373	1	0.197025
1354140	1354140	1355714	1355730	+	-	1350	GSU1249	sensor histidine kinase, PAS domain-containing	28	14	19	11	1	1	1
1355742	1355742	1357151	1357151	+	-	1351	GSU1250	sigma-54-dependent transcriptional response regulator	20	24.6667	23	21	1	1	1
1357485	1357527	1363775	1363801	+	-	1352	GSU1251	lipoprotein	59	81	107	60	1.75723e-17	0.00285185	0.000868468
1363802	1363802	1368760	1368760	+	-	1353	GSU1252	multicopper oxidase with phosphopantotheine attachment site	54	81	103	60	3.24909e-15	0.00207644	0.00913252
1368790	1368799	1370838	1370838	+	-	1354	GSU1253	hypothetical protein	27	34.6667	39	28	1	1	1
1370839	1370842	1372185	1372205	+	-	1355	GSU1254	hypothetical protein	35	48.3333	52	38	1	1	1
1372206	1372206	1372790		+	-	1356	GSU1255	SCO family protein	31	49	57	47	1	1	1
	1372787	1373431		+	-	1357	GSU1256	SCO family protein	28	36	42	33	1	1	1
	1373428	1375053	1375142	+	-	1358	GSU1257	cytochrome c and periplasmic receptor, 1 heme-binding site	26	30	37	21	1	1	1
1375144	1375144	1375626	1375626	+	-	1359	GSU1258	NosL family protein	52	87.3333	65	95	0.00206651	0.00017053	1
1375627	1375632	1375937		+	-	1360	GSU1259	hypothetical protein	25	47.6667	41	56	1	5.46395e-06	0.650067
	1375924	1377057	1377058	+	-	1361	GSU1260	ABC transporter membrane protein	53	58.6667	50	62	1	0.0266193	0.454768
1377059	1377059	1377742		+	-	1362	GSU1261	ABC transporter ATP-binding protein	48	44.6667	42	43	1	1	1
	1377739	1378734	1378734	+	-	1363	GSU1262	hypothetical protein	29	24.3333	24	26	1	1	1
1379116	1379103	1378807	1378791	-	yhbY	1364	GSU1263	RNA-binding protein YhbY	68	119.333	89	127	3.98924e-05	2.23515e-06	1
	1379497	1379183		-	-	1365	GSU1264	histidine phosphotransfer domain-containing protein	1	3.33333	1	4	1	1	1
1380847	1380847	1379510	1379510	-	-	1366	GSU1265	sensor histidine kinase response regulator	1	5	1	5	1	1	1
1381044	1381053	1382855	1382865	+	lepA	1367	GSU1266	GTP-binding protein LepA	66	77.6667	56	86	1	0.00566476	0.565309
1382875	1382880	1383548	1383567	+	lepB	1368	GSU1267	signal peptidase I	141	158.333	134	159	0.478063	0.00711174	0.944222
	1384548	1383541		-	-	1369	GSU1268	LysR family transcriptional regulator	0	0	0	0	1	1	1
	1388130	1384705		-	-	1370	GSU1269	hypothetical protein	0	0	0	0	1	1	1
1388583	1388722	1389255	1389320	+	pyrR	1371	GSU1270	bifunctional pyrimidine regulatory protein PyrR/uracil phosphoribosyltransferase	57	125.333	52	130	1	2.47273e-09	0.210436
1389321	1389321	1390256	1390256	+	pyrB	1372	GSU1271	aspartate carbamoyltransferase catalytic subunit	57	95	54	97	1	2.334e-05	0.965296
1390270	1390308	1391585	1391675	+	pyrC	1373	GSU1272	dihydroorotase	66	70.3333	67	67	0.21718	0.039851	0.447843
1391676	1391676	1392800	1392802	+	carA	1374	GSU1273	carbamoyl phosphate synthase small subunit	89	81.6667	91	80	0.162646	0.148964	1
1392803	1392803	1393762	1393762	+	-	1375	GSU1274	radical SAM domain-containing iron-sulfur cluster-binding oxidoreductase	76	58	75	60	0.398612	0.287629	0.610384
1393763	1393764	1394093	1394133	+	-	1376	GSU1275	hypothetical protein	57	42	56	46	1	1	1
1394134	1394134	1397379	1397464	+	carB	1377	GSU1276	carbamyl-phosphate synthase, large subunit lipoprotein, glutamine-dependent	90	85.3333	95	82	0.0345252	0.063499	1
1397465	1397465	1397941	1397943	+	greA	1378	GSU1277	transcription elongation factor GreA	120	256	136	267	0.0282815	5.71339e-09	0.494404
1397944			1397977	+	-	1379	predicted RNA	-	239	338.333	208	239	0.62162	0.00174888	0.0246759
1397978	1398014	1398211	1398213	+	-	1380	GSU1278	hypothetical protein	332	303	220	325	0.0111999	0.0928535	0.591264
1398384	1398394	1399425	1399425	+	nikMN	1381	GSU1279	nickel ABC transporter membrane protein NikMN	44	41.3333	58	48	6.74099e-05	1	1
1399426	1399453	1400265		+	nikQ	1382	GSU1280	nickel ABC transporter membrane protein NikQ	16	8	14	7	1	1	1
	1400262	1401011	1401021	+	nikO	1383	GSU1281	nickel ABC transporter ATP-binding protein	18	11	17	13	1	1	1
1401035	1401035	1402627	1402813	+	-	1384	GSU1282	outer membrane channel protein	53	31.3333	64	30	0.00354467	1	1
1402814	1402814	1403320	1403338	+	-	1385	GSU1283	NosL family protein	129	99	118	84	1	0.308517	0.0998324
1403369	1403369	1403836	1403836	+	-	1386	GSU1284	cytochrome c, 1 heme-binding site	175	141	133	142	0.726563	0.151175	0.267986
1403837	1404036	1406354	1406356	+	-	1387	GSU1285	sensor histidine kinase response regulator, PAS and PAS domain-containing	12	7.66667	10	8	1	1	1
1406380	1406391	1406786	1406836	+	cheY34H-2	1388	GSU1286	response receiver CheY associated with MCPs of class 34H	28	27.3333	30	29	1	1	1
1406917	1406917	1408800	1408803	+	mcp34H-1	1389	GSU1287	methyl-accepting chemotaxis sensory transducer	13	9.66667	14	10	1	1	1
1408817	1408817	1409179		+	-	1390	GSU3526	STAS domain-containing protein	16	11.6667	14	12	1	1	1
	1409179	1409544		+	cheY34H-1	1391	GSU1289	response receiver CheY associated with MCPs of class 34H	28	23.6667	31	28	1	1	1
	1409544	1411649	1411678	+	cheA34H	1392	GSU1290	sensor histidine kinase CheA associated with MCPs of class 34H	17	11	16	12	1	1	1
1411836	1411867	1412238	1412238	+	-	1393	GSU1291	response regulator	61	105.333	70	124	0.0164031	4.64932e-05	1
1412239	1412262	1413416	1413423	+	-	1394	GSU1292	sensor histidine kinase, PAS domain-containing	25	33.3333	19	36	1	1	1
1413480	1413672	1414322	1414359	+	-	1395	GSU1293	LuxR family transcriptional regulator	59	70.6667	59	65	0.453192	0.00904435	0.514079
	1414616	1417504		+	mcp34H-7	1396	GSU1294	methyl-accepting chemotaxis sensory transducer, class 34H	1	1.66667	2	1	1	1	1
	1417707	1418426		+	-	1397	GSU1295	periplasmic solute-binding protein	1	1	1	1	1	1	1
	1418431	1420611		+	-	1398	GSU1296	sensor histidine kinase response regulator	1	1	1	1	1	1	1
1420614	1420674	1421759	1421759	+	-	1399	GSU1297	transposase of ISGsu2, IS5 family	89	115.667	115	103	3.3693e-06	0.000899242	0.179609
	1422233	1423939		+	mcp34H-2	1400	GSU1298	methyl-accepting chemotaxis sensory transducer, class 34H	3	4.33333	4	4	1	1	1
1423949	1423949	1424443	1424443	+	cheW34H-2	1401	GSU1299	scaffold protein CheW associated with MCPs of class 34H	20	19.6667	17	17	1	1	1
1424863	1424863	1426554		+	mcp34H-4	1402	GSU1300	methyl-accepting chemotaxis sensory transducer, class 34H	2	5.66667	2	5	1	1	1
1426564	1426564	1427058	1427079	+	cheW34H-3	1403	GSU1301	scaffold protein CheW associated with MCPs of class 34H	19	21.3333	15	21	1	1	1
	1427374	1429881		+	-	1404	GSU1302	sensor histidine kinase response regulator, HAMP domain-containing heme-binding site	1	0.666667	1	1	1	1	1
1430238	1430238	1431722	1431722	+	mcp34H-11	1405	GSU1303	methyl-accepting chemotaxis sensory transducer, class 34H	6	8.33333	5	8	1	1	1
	1431959	1433659		+	mcp34H-12	1406	GSU1304	methyl-accepting chemotaxis sensory transducer, class 34H	0	0	0	0	1	1	1
1435239	1435181	1433829	1433790	-	gdhA	1407	GSU1305	glutamate dehydrogenase	309	656.333	571	828	8.75416e-20	6.24396e-09	0.584411
1435510	1435510	1437036	1437105	+	-	1408	GSU1306	phosphotransferase, PolIIIAc domain-containing	8	14	6	10	1	1	1
1437108	1437108	1437629	1437645	+	ftn	1409	GSU1307	nonheme ferritin	214	318	208	235	0.356192	9.45078e-05	0.0017617
1437646			1437706	+	-	1410	predicted RNA	-	131	180.333	112	165	0.742037	0.00199168	0.250936
1437710	1437713	1437931	1437971	+	-	1411	GSU1308	hypothetical protein	37	51	34	43	1	0.000872688	0.0654987
1438138	1438212	1439441	1439453	+	-	1412	GSU1309	hypothetical protein	67	34	67	35	0.194827	1	1
	1440582	1439482	1439382	-	-	1413	GSU1310	FAD-dependent pyridine nucleotide-disulfide oxidoreductase family protein	20	27.3333	24	28	1	1	1
1442169	1442168	1440579		-	pgi	1414	GSU1311	glucose-6-phosphate isomerase	36	61	42	63	1	1.36729e-05	1
1443193	1443192	1442185	1442185	-	-	1415	GSU1312	radical SAM domain-containing iron-sulfur cluster-binding oxidoreductase	34	59	39	61	1	5.65809e-06	0.305075
	1443536	1443204	1443204	-	-	1416	GSU1313	carboxymuconolactone decarboxylase family protein	42	100.333	50	107	1	3.92939e-15	1
1444216	1444216	1443536		-	-	1417	GSU1314	hypothetical protein	20	45.3333	23	41	1	1	1
1445825	1445822	1444305	1444305	-	lpdA-4	1418	GSU1315	mercuric reductase	12	20	11	17	1	1	1
1446928	1446910	1445936	1445853	-	-	1419	GSU1316	response regulator sensor, GAF domain-containing	139	179.333	144	212	0.0088985	0.00102353	1
1447089	1447097	1448065	1448065	+	ispB	1420	GSU1317	octaprenyl diphosphate synthase	226	312	227	443	0.102868	0.00209906	1
1448184	1448219	1448479	1448485	+	-	1421	GSU1318	hypothetical protein	105	86	88	100	1	0.123486	1
1448623	1448650	1449753	1449753	+	-	1422	GSU1319	sensor histidine kinase	48	37	42	40	1	1	1
1449769	1449770	1451155		+	-	1423	GSU1320	sigma-54-dependent transcriptional response regulator	40	30	36	29	1	1	1
	1451152	1451658	1451658	+	resA	1424	GSU1321	apocytochrome c disulfide reductase lipoprotein ResA	39	58.6667	48	68	1	1.76052e-05	1
1451666	1451684	1452412	1452413	+	ccdA	1425	GSU1322	cytochrome c biogenesis protein CcdA	63	88	80	98	0.000449488	0.000385101	0.404603
1452414	1452414	1452857	1452857	+	-	1426	GSU1323	glyoxalase/bleomycin resistance protein/dioxygenase superfamily protein	69	58	59	45	1	0.133004	0.0470281
1452898	1452911	1453060	1453219	+	-	1427	GSU3527	hypothetical protein	7	13.6667	8	12	1	1	1
1453709	1453613	1453290	1452880	-	-	1428	GSU1324	RNA-binding protein	44	64	49	69	1	3.37222e-05	0.717926
1453898	1453969	1456272	1456283	+	recG	1429	GSU1326	ATP-dependent DNA helicase RecG	55	32.6667	44	33	1	1	1
1456284	1456284	1457240	1457274	+	-	1430	GSU1327	homocysteine S-methyltransferase domain-containing protein	41	27	36	34	1	1	1
1457277	1457277	1457591	1457625	+	-	1431	GSU1328	hypothetical protein	116	166.333	146	154	0.0012531	0.000468325	0.25056
1457628	1457628	1458572	1458576	+	yadB	1432	GSU1329	glutamyl-Q tRNA(Asp) ligase	39	46.3333	48	52	1	1	1
1458800	1458801	1460081	1460093	+	-	1433	GSU1330	RND family metal ion efflux pump outer membrane protein	25	43.3333	32	35	1	1	1
1460105	1460105	1461460	1461470	+	-	1434	GSU1331	RND family metal ion efflux pump membrane fusion protein	16	44.6667	25	32	1	1	1
1461471	1461471	1464608	1464643	+	-	1435	GSU1332	RND family metal ion efflux pump inner membrane protein	15	31.6667	18	28	1	1	1
1464644	1464644	1465117	1465122	+	-	1436	GSU1333	hypothetical protein	65	138.333	55	102	1	2.84477e-09	0.00319837
1466693	1466629	1465190	1465188	-	-	1437	GSU1334	cytochrome c	44	68	55	90	1	0.000411261	1
1467644	1467600	1466863	1466777	-	-	1438	GSU1336	TerC family membrane protein	6	24.6667	8	30	1	1	1
1467928	1467928	1468794	1468795	+	-	1439	GSU1337	lipoprotein	109	123.333	123	125	0.0154171	0.0109165	1
1469035	1469035	1469439		+	-	1440	GSU1338	heavy metal transport/detoxification domain-containing protein	6	4.33333	12	6	1	1	1
1469549	1469556	1470032	1470073	+	-	1441	GSU1339	hypothetical protein	13	13.3333	23	18	1	1	1
1470074	1470074	1471234	1471244	+	-	1442	GSU1340	ABC transporter membrane protein	11	10.3333	20	9	1	1	1
1471259	1471267	1471971	1471971	+	-	1443	GSU1341	ABC transporter ATP-binding protein	7	6	11	6	1	1	1
1472063			1472137	+	-	1444	tRNA-Gly1	tRNA-Gly1	1	0.666667	2	0	1	1	1
1473227	1473227	1472319	1472319	-	-	1445	GSU1342	LysR family transcriptional regulator	12	14.3333	10	12	1	1	1
	1473366	1474019		+	-	1446	GSU1343	amidohydrolase	2	2.66667	2	2	1	1	1
1474130	1474130	1475941		+	-	1447	GSU1344	amidohydrolase	2	2.66667	2	3	1	1	1
1476254	1476257	1476718	1476785	+	-	1448	GSU1345	Rrf2 family winged helix-turn-helix transcriptional regulator	454	122	307	156	0.655445	0.0147222	1
1476786	1476786	1477799	1477872	+	cysP	1449	GSU1346	sulfate ABC transporter substrate-binding protein	1139	187.667	1164	206	0.00394914	0.0172293	1
1477873	1477873	1478706	1478722	+	cysU	1450	GSU1347	sulfate ABC transporter membrane protein CysU	650	99.6667	737	98	0.0781095	2.04407e-11	0.15202
1478723	1478723	1479553	1479553	+	cysW	1451	GSU1348	sulfate ABC transporter membrane protein CysW	258	48.3333	253	65	0.207726	0.000109093	1
1479554	1479588	1480619	1480656	+	cysA	1452	GSU1349	sulfate ABC transporter ATP-binding protein	385	83.6667	297	79	1	0.000271318	0.0990551
1480657	1480657	1481451	1481521	+	thiF-2	1453	GSU1350	thiamin biosynthesis thiocarboxylate synthase	203	62	147	65	0.831326	0.269925	0.418971
1481522	1481522	1482490		+	-	1454	GSU1351	sulfite reductase subunit	138	56.6667	89	77	0.0944916	1	1
	1482477	1482701	1482748	+	tusA-1	1455	GSU1352	tRNA (5-carboxymethylaminomethyl-2-thio-U34) synthesis sulfur carrier protein	195	72.3333	109	84	0.000256198	1	0.570031
1482995	1483045	1483320	1483320	+	-	1456	GSU1353	antitoxin, Phd family	42	77.3333	49	64	1	1.03042e-06	0.018462
1483321	1483325	1483636	1483636	+	-	1457	GSU1354	toxin, RelE family	22	28.6667	25	21	1	1	1
1483720	1483800	1484162		+	-	1458	GSU1355	hypothetical protein	411	515.667	363	454	0.440201	0.0014005	0.0255018
1485037			1483795	-	-	1459	predicted RNA	antisense: GSU1355 GSU1356	671	760	664	829	0.681174	0.177986	0.0246759
	1484159	1485049	1485049	+	-	1460	GSU1356	transposase of ISGsu7	270	300.667	254	306	0.330456	0.0292207	1
1485050	1485112	1485468	1485497	+	-	1461	GSU1357	hypothetical protein	50	111.333	82	108	3.88444e-13	3.40642e-11	0.828109
1485498	1485498	1487900	1487900	+	-	1462	GSU1358	hypothetical protein	35	48.3333	54	50	1	0.00053442	0.580433
1487901	1487923	1491048	1491097	+	-	1463	GSU1359	helicase	23	31.3333	33	38	1	1	1
1491108	1491108	1492871		+	-	1464	GSU1360	Sir2 superfamily protein	26	48.3333	43	42	1	1.78203e-07	0.00953737
	1492861	1494282	1494327	+	-	1465	GSU1361	Piwi domain-containing protein	49	78.6667	78	69	1.51631e-09	3.51895e-05	0.214438
1494332	1494339	1495520	1495661	+	-	1466	GSU1362	hypothetical protein	26	43	36	39	1	1	1
1495662	1495662	1496804	1496804	+	-	1467	GSU1363	RNA-directed DNA polymerase	16	28.3333	19	27	1	1	1
1496805	1496856	1497836	1497836	+	-	1468	GSU1364	HNH endonuclease family protein	19	28.6667	20	36	1	1	1
1497891	1497891	1498937	1499587	+	-	1469	GSU1365	type II restriction endonuclease, zinc finger	28	40	29	42	1	1	1
1499646	1499653	1500306		+	-	1470	GSU1367	hypothetical protein	37	55	37	67	1	0.0014705	1
	1500306	1501178	1501277	+	-	1471	GSU1368	hypothetical protein	22	27.6667	25	27	1	1	1
1501356	1501356	1501724	1501739	+	-	1472	GSU1369	endonuclease	16	13.6667	15	13	1	1	1
1502966	1502966	1501914	1501726	-	-	1473	GSU1370	oxidoreductase, aldo/keto reductase family	31	38.3333	35	31	1	1	1
1504253	1504224	1503127	1503121	-	namA	1474	GSU1371	NADPH-dependent enal/enone/nitroreductase, Oye family	45	57.3333	61	55	1.64216e-05	0.00182639	0.172322
1505203	1505187	1504327	1504327	-	ghr	1475	GSU1372	glyoxalate/3-oxopropanoate/4-oxobutanoate reductase	37	36.6667	42	36	1	1	1
	1507225	1505600		-	mcp40H-26	1476	GSU1374	methyl-accepting chemotaxis sensory transducer, class 40H	2	1.33333	2	2	1	1	1
	1507813	1508487	1508487	+	-	1477	GSU1375	hypothetical protein	6	4.66667	6	5	1	1	1
1509309	1509292	1508471	1508277	-	-	1478	GSU1376	hypothetical protein	43	61	60	62	1.08611e-05	0.00182639	1
1510266	1510168	1509386	1509382	-	-	1479	GSU1377	enoyl-CoA hydratase/isomerase	62	60.6667	70	57	0.0338068	0.0409033	0.319145
1510314	1510412	1511443	1511443	+	-	1480	GSU1378	metal-dependent hydrolase	8	8	9	11	1	1	1
1511596	1511605	1512036	1512053	+	fur	1481	GSU1379	ferric uptake regulation protein Fur	264	131	369	192	5.47187e-09	1	1
1512128	1512280	1514271		+	feoB-1	1482	GSU1380	ferrous iron transport protein B	77	39.6667	122	42	2.31202e-13	1	1
	1514268	1514450	1514455	+	-	1483	GSU1381	hypothetical protein	39	18.6667	47	29	1	1	1
1514484	1514484	1515128	1515156	+	ideR	1484	GSU1382	iron/manganese-dependent transcriptional regulator	58	41.3333	73	41	0.00108262	1	1
1515337	1515383	1515928	1515928	+	-	1485	GSU1383	3'-to-5' exonuclease	1	22.6667	8	25	1	1	1
1516009	1516009	1518660		+	cas3-2	1486	GSU1384	helicase Cas3	3	17	10	15	1	1	1
	1518657	1520177		+	cse1	1487	GSU1385	Cascade antiviral complex protein	10	35.6667	28	34	1	1	1
	1520161	1520604	1520604	+	cse2	1488	GSU1386	CRISPR processing complex protein CasB	18	77.6667	60	65	2.62801e-76	4.384e-37	0.477236
1520605	1520632	1521726	1521727	+	cse4	1489	GSU1387	CRISPR processing complex protein CasC	26	95	77	75	2.11101e-62	1.32719e-29	0.0153359
1521728	1521729	1522409		+	cas5e	1490	GSU1388	CRISPR processing complex protein CasD	25	102	82	84	1.30698e-95	1.57267e-40	0.0683882
	1522396	1523004	1523015	+	cse3	1491	GSU1389	CRISPR processing complex protein CasE	26	100	84	86	1.33223e-92	8.65643e-36	0.142183
1523167	1523175	1523645		+	-	1492	GSU1390	antitoxin, XRE family	17	41.3333	32	37	1	1	1
	1523642	1524226	1524253	+	-	1493	GSU1391	toxin, Fic family	14	34.3333	28	31	1	1	1
1524254	1524254	1525174		+	cas1-2	1494	GSU1392	CRISPR-associated endodeoxyribonuclease Cas1	10	28.6667	19	23	1	1	1
	1525155	1525460	1525528	+	cas2-2	1495	GSU1393	ssRNA endonuclease	14	36.3333	25	34	1	1	1
1525564			1525595	+	-	1496	GSUC0039	CRISPR spacer 2.1	4	6.33333	4	6	1	1	1
1525625			1525656	+	-	1497	GSUC0040	CRISPR spacer 2.2	6	8.66667	5	9	1	1	1
1525686			1525717	+	-	1498	GSUC0041	CRISPR spacer 2.3	7	10.3333	6	11	1	1	1
1525747			1525778	+	-	1499	GSUC0042	CRISPR spacer 2.4	7	11.6667	8	12	1	1	1
1525808			1525839	+	-	1500	GSUC0043	CRISPR spacer 2.5	6	8.66667	6	9	1	1	1
1525869			1525900	+	-	1501	GSUC0044	CRISPR spacer 2.6	6	6.66667	6	8	1	1	1
1525930			1525961	+	-	1502	GSUC0045	CRISPR spacer 2.7	5	7	5	5	1	1	1
1525991			1526022	+	-	1503	GSUC0046	CRISPR spacer 2.8	8	9	6	8	1	1	1
1526052			1526083	+	-	1504	GSUC0047	CRISPR spacer 2.9	9	11.3333	8	9	1	1	1
1526113			1526144	+	-	1505	GSUC0048	CRISPR spacer 2.10	10	11.6667	9	9	1	1	1
1526174			1526206	+	-	1506	GSUC0049	CRISPR spacer 2.11	6	7.66667	7	7	1	1	1
1526236			1526267	+	-	1507	GSUC0050	CRISPR spacer 2.12	5	6.66667	6	6	1	1	1
1526297			1526328	+	-	1508	GSUC0051	CRISPR spacer 2.13	4	5.66667	4	6	1	1	1
1526358			1526389	+	-	1509	GSUC0052	CRISPR spacer 2.14	5	4.66667	2	6	1	1	1
1526419			1526450	+	-	1510	GSUC0053	CRISPR spacer 2.15	6	4.33333	2	7	1	1	1
1526480			1526511	+	-	1511	GSUC0054	CRISPR spacer 2.16	5	3.33333	3	5	1	1	1
1526541			1526572	+	-	1512	GSUC0055	CRISPR spacer 2.17	3	2.66667	2	3	1	1	1
1526602			1526633	+	-	1513	GSUC0056	CRISPR spacer 2.18	3	4	3	6	1	1	1
1526663			1526694	+	-	1514	GSUC0057	CRISPR spacer 2.19	3	4.66667	3	7	1	1	1
1526724			1526755	+	-	1515	GSUC0058	CRISPR spacer 2.20	3	6	4	8	1	1	1
1526785			1526816	+	-	1516	GSUC0059	CRISPR spacer 2.21	9	17.3333	10	29	1	1	1
1526846			1526877	+	-	1517	GSUC0060	CRISPR spacer 2.22	14	24	14	47	1	1	1
1526907			1526938	+	-	1518	GSUC0061	CRISPR spacer 2.23	17	29.3333	17	53	1	1	0.372355
1526968			1526999	+	-	1519	GSUC0062	CRISPR spacer 2.24	18	30	17	51	1	1	0.521801
1527029			1527060	+	-	1520	GSUC0063	CRISPR spacer 2.25	13	21.6667	13	26	1	1	1
1527090			1527121	+	-	1521	GSUC0064	CRISPR spacer 2.26	15	25.6667	16	30	1	1	1
1527151			1527182	+	-	1522	GSUC0065	CRISPR spacer 2.27	12	18.3333	12	20	1	1	1
1527212			1527243	+	-	1523	GSUC0066	CRISPR spacer 2.28	11	19	14	17	1	1	1
1527273			1527304	+	-	1524	GSUC0067	CRISPR spacer 2.29	9	19.6667	13	14	1	1	1
1527334			1527365	+	-	1525	GSUC0068	CRISPR spacer 2.30	9	20.6667	13	20	1	1	1
1527395			1527426	+	-	1526	GSUC0069	CRISPR spacer 2.31	10	24.6667	17	24	1	1	1
1527456			1527487	+	-	1527	GSUC0070	CRISPR spacer 2.32	10	23	16	24	1	1	1
1527517			1527548	+	-	1528	GSUC0071	CRISPR spacer 2.33	7	15.3333	11	14	1	1	1
1527578			1527609	+	-	1529	GSUC0072	CRISPR spacer 2.34	9	19.3333	13	20	1	1	1
1527639			1527670	+	-	1530	GSUC0073	CRISPR spacer 2.35	10	16.6667	11	23	1	1	1
1527700			1527731	+	-	1531	GSUC0074	CRISPR spacer 2.36	12	18.6667	14	24	1	1	1
1527761			1527792	+	-	1532	GSUC0075	CRISPR spacer 2.37	14	19.6667	15	22	1	1	1
1527822			1527853	+	-	1533	GSUC0076	CRISPR spacer 2.38	10	13.3333	11	12	1	1	1
1527883			1527914	+	-	1534	GSUC0077	CRISPR spacer 2.39	11	14.3333	12	10	1	1	1
1527944			1527975	+	-	1535	GSUC0078	CRISPR spacer 2.40	10	14.3333	11	10	1	1	1
1528005			1528036	+	-	1536	GSUC0079	CRISPR spacer 2.41	11	14	10	13	1	1	1
1528066			1528097	+	-	1537	GSUC0080	CRISPR spacer 2.42	16	24.3333	17	26	1	1	1
1528127			1528158	+	-	1538	GSUC0081	CRISPR spacer 2.43	17	29	19	42	1	1	1
1528188			1528219	+	-	1539	GSUC0082	CRISPR spacer 2.44	16	37	24	50	1	1	0.954234
1528249			1528280	+	-	1540	GSUC0083	CRISPR spacer 2.45	18	46	29	61	1	1	1
1528310			1528341	+	-	1541	GSUC0084	CRISPR spacer 2.46	17	38	25	54	1	1	1
1528371			1528402	+	-	1542	GSUC0085	CRISPR spacer 2.47	13	31.6667	21	42	1	1	1
1528432			1528463	+	-	1543	GSUC0086	CRISPR spacer 2.48	8	19.6667	14	23	1	1	1
1528493			1528524	+	-	1544	GSUC0087	CRISPR spacer 2.49	6	7	4	10	1	1	1
1528554			1528585	+	-	1545	GSUC0088	CRISPR spacer 2.50	7	8.66667	4	13	1	1	1
1528615			1528646	+	-	1546	GSUC0089	CRISPR spacer 2.51	5	8	4	11	1	1	1
1528676			1528707	+	-	1547	GSUC0090	CRISPR spacer 2.52	4	6	3	7	1	1	1
1528737			1528768	+	-	1548	GSUC0091	CRISPR spacer 2.53	3	3.66667	2	3	1	1	1
1528798			1528829	+	-	1549	GSUC0092	CRISPR spacer 2.54	3	3.33333	2	4	1	1	1
1528859			1528890	+	-	1550	GSUC0093	CRISPR spacer 2.55	3	3.33333	2	4	1	1	1
1528920			1528951	+	-	1551	GSUC0094	CRISPR spacer 2.56	3	5	3	5	1	1	1
1528981			1529012	+	-	1552	GSUC0095	CRISPR spacer 2.57	3	7	4	6	1	1	1
1529042			1529073	+	-	1553	GSUC0096	CRISPR spacer 2.58	3	6.66667	4	6	1	1	1
1529103			1529134	+	-	1554	GSUC0097	CRISPR spacer 2.59	3	6	3	4	1	1	1
1529164			1529195	+	-	1555	GSUC0098	CRISPR spacer 2.60	2	4	2	1	1	1	1
1529225			1529256	+	-	1556	GSUC0099	CRISPR spacer 2.61	1	1.66667	2	1	1	1	1
1529286			1529317	+	-	1557	GSUC0100	CRISPR spacer 2.62	2	2	2	1	1	1	1
1529347			1529378	+	-	1558	GSUC0101	CRISPR spacer 2.63	1	1.33333	1	1	1	1	1
1529408			1529439	+	-	1559	GSUC0102	CRISPR spacer 2.64	1	1	1	1	1	1	1
1529469			1529500	+	-	1560	GSUC0103	CRISPR spacer 2.65	1	1	1	0	1	1	1
1529530			1529561	+	-	1561	GSUC0104	CRISPR spacer 2.66	1	2	2	3	1	1	1
1529591			1529622	+	-	1562	GSUC0105	CRISPR spacer 2.67	4	4.66667	4	8	1	1	1
1529652			1529683	+	-	1563	GSUC0106	CRISPR spacer 2.68	7	7.33333	6	12	1	1	1
1529713			1529744	+	-	1564	GSUC0107	CRISPR spacer 2.69	9	10.3333	8	14	1	1	1
1529774			1529805	+	-	1565	GSUC0108	CRISPR spacer 2.70	10	12	9	16	1	1	1
1529835			1529866	+	-	1566	GSUC0109	CRISPR spacer 2.71	10	12	9	17	1	1	1
1529896			1529927	+	-	1567	GSUC0110	CRISPR spacer 2.72	8	12	9	14	1	1	1
1529957			1529988	+	-	1568	GSUC0111	CRISPR spacer 2.73	7	11	8	12	1	1	1
1530018			1530049	+	-	1569	GSUC0112	CRISPR spacer 2.74	7	9.33333	7	11	1	1	1
1530079			1530110	+	-	1570	GSUC0113	CRISPR spacer 2.75	6	8	5	8	1	1	1
1530140			1530171	+	-	1571	GSUC0114	CRISPR spacer 2.76	6	7.33333	5	6	1	1	1
1530201			1530232	+	-	1572	GSUC0115	CRISPR spacer 2.77	6	5.66667	5	6	1	1	1
1530262			1530293	+	-	1573	GSUC0116	CRISPR spacer 2.78	6	5.33333	5	7	1	1	1
1530323			1530354	+	-	1574	GSUC0117	CRISPR spacer 2.79	5	4.66667	5	6	1	1	1
1530384			1530415	+	-	1575	GSUC0118	CRISPR spacer 2.80	4	4.33333	4	5	1	1	1
1530445			1530476	+	-	1576	GSUC0119	CRISPR spacer 2.81	4	5.66667	6	8	1	1	1
1530506			1530537	+	-	1577	GSUC0120	CRISPR spacer 2.82	6	9	8	14	1	1	1
1530567			1530598	+	-	1578	GSUC0121	CRISPR spacer 2.83	7	10.3333	8	15	1	1	1
1530628			1530659	+	-	1579	GSUC0122	CRISPR spacer 2.84	5	9	7	13	1	1	1
1530689			1530720	+	-	1580	GSUC0123	CRISPR spacer 2.85	3	6.66667	4	6	1	1	1
1530750			1530781	+	-	1581	GSUC0124	CRISPR spacer 2.86	4	6.66667	4	5	1	1	1
1530811			1530842	+	-	1582	GSUC0125	CRISPR spacer 2.87	4	5.66667	4	4	1	1	1
1530872			1530903	+	-	1583	GSUC0126	CRISPR spacer 2.88	4	6.33333	4	5	1	1	1
1530933			1530964	+	-	1584	GSUC0127	CRISPR spacer 2.89	4	6.66667	5	6	1	1	1
1530994			1531026	+	-	1585	GSUC0128	CRISPR spacer 2.90	6	8.33333	7	10	1	1	1
1531056			1531087	+	-	1586	GSUC0129	CRISPR spacer 2.91	7	9.66667	7	14	1	1	1
1531117			1531148	+	-	1587	GSUC0130	CRISPR spacer 2.92	7	10	7	13	1	1	1
1531178			1531209	+	-	1588	GSUC0131	CRISPR spacer 2.93	5	8.66667	5	9	1	1	1
1531239			1531270	+	-	1589	GSUC0132	CRISPR spacer 2.94	5	4.66667	3	3	1	1	1
1531300			1531331	+	-	1590	GSUC0133	CRISPR spacer 2.95	5	4.33333	3	2	1	1	1
1531361			1531392	+	-	1591	GSUC0134	CRISPR spacer 2.96	4	3.33333	2	2	1	1	1
1531422			1531453	+	-	1592	GSUC0135	CRISPR spacer 2.97	3	2.66667	2	2	1	1	1
1531483			1531514	+	-	1593	GSUC0136	CRISPR spacer 2.98	2	2	2	2	1	1	1
1531544			1531575	+	-	1594	GSUC0137	CRISPR spacer 2.99	2	3.33333	3	3	1	1	1
1531605			1531636	+	-	1595	GSUC0138	CRISPR spacer 2.100	3	4	3	4	1	1	1
1531666			1531697	+	-	1596	GSUC0139	CRISPR spacer 2.101	4	5.33333	3	4	1	1	1
1531727			1531758	+	-	1597	GSUC0140	CRISPR spacer 2.102	4	6.33333	3	5	1	1	1
1531788			1531819	+	-	1598	GSUC0141	CRISPR spacer 2.103	4	7	3	4	1	1	1
1531849			1531880	+	-	1599	GSUC0142	CRISPR spacer 2.104	3	6	3	4	1	1	1
1531910			1531941	+	-	1600	GSUC0143	CRISPR spacer 2.105	4	6	4	4	1	1	1
1531971			1532002	+	-	1601	GSUC0144	CRISPR spacer 2.106	3	4.33333	3	4	1	1	1
1532032			1532063	+	-	1602	GSUC0145	CRISPR spacer 2.107	3	3.66667	2	4	1	1	1
1532093			1532124	+	-	1603	GSUC0146	CRISPR spacer 2.108	3	4	2	5	1	1	1
1532154			1532185	+	-	1604	GSUC0147	CRISPR spacer 2.109	4	4.33333	2	7	1	1	1
1532215			1532246	+	-	1605	GSUC0148	CRISPR spacer 2.110	4	4	2	8	1	1	1
1532276			1532307	+	-	1606	GSUC0149	CRISPR spacer 2.111	4	2.66667	2	5	1	1	1
1532337			1532368	+	-	1607	GSUC0150	CRISPR spacer 2.112	2	2	2	3	1	1	1
1532398			1532429	+	-	1608	GSUC0151	CRISPR spacer 2.113	1	1.33333	2	1	1	1	1
1532459			1532490	+	-	1609	GSUC0152	CRISPR spacer 2.114	1	2	2	1	1	1	1
1532520			1532551	+	-	1610	GSUC0153	CRISPR spacer 2.115	1	2	2	1	1	1	1
1532581			1532612	+	-	1611	GSUC0154	CRISPR spacer 2.116	1	1.66667	2	1	1	1	1
1532642			1532673	+	-	1612	GSUC0155	CRISPR spacer 2.117	1	2	3	2	1	1	1
1532703			1532734	+	-	1613	GSUC0156	CRISPR spacer 2.118	1	1.66667	1	1	1	1	1
1532764			1532795	+	-	1614	GSUC0157	CRISPR spacer 2.119	1	1.33333	1	1	1	1	1
1532825			1532856	+	-	1615	GSUC0158	CRISPR spacer 2.120	1	1.66667	1	1	1	1	1
1532886			1532917	+	-	1616	GSUC0159	CRISPR spacer 2.121	2	3.33333	2	3	1	1	1
1532947			1532978	+	-	1617	GSUC0160	CRISPR spacer 2.122	2	3.66667	3	5	1	1	1
1533008			1533039	+	-	1618	GSUC0161	CRISPR spacer 2.123	2	4.33333	4	5	1	1	1
1533069			1533100	+	-	1619	GSUC0162	CRISPR spacer 2.124	2	4.33333	3	3	1	1	1
1533130			1533161	+	-	1620	GSUC0163	CRISPR spacer 2.125	1	3.33333	2	1	1	1	1
1533191			1533222	+	-	1621	GSUC0164	CRISPR spacer 2.126	2	3	2	1	1	1	1
1533252			1533283	+	-	1622	GSUC0165	CRISPR spacer 2.127	2	2.66667	2	1	1	1	1
1533313			1533344	+	-	1623	GSUC0166	CRISPR spacer 2.128	2	2.66667	2	1	1	1	1
1533374			1533405	+	-	1624	GSUC0167	CRISPR spacer 2.129	2	2.66667	2	2	1	1	1
1533435			1533466	+	-	1625	GSUC0168	CRISPR spacer 2.130	2	1.66667	1	2	1	1	1
1533496			1533527	+	-	1626	GSUC0169	CRISPR spacer 2.131	2	1.66667	1	1	1	1	1
1533557			1533588	+	-	1627	GSUC0170	CRISPR spacer 2.132	1	0.666667	0	1	1	1	1
1533618			1533649	+	-	1628	GSUC0171	CRISPR spacer 2.133	1	2.33333	1	2	1	1	1
1533679			1533710	+	-	1629	GSUC0172	CRISPR spacer 2.134	2	3	2	3	1	1	1
1533740			1533771	+	-	1630	GSUC0173	CRISPR spacer 2.135	3	3.33333	3	4	1	1	1
1533801			1533833	+	-	1631	GSUC0174	CRISPR spacer 2.136	3	3	3	4	1	1	1
1533863			1533894	+	-	1632	GSUC0175	CRISPR spacer 2.137	2	2.66667	3	3	1	1	1
1533924			1533955	+	-	1633	GSUC0176	CRISPR spacer 2.138	2	2.66667	2	2	1	1	1
1533985			1534016	+	-	1634	GSUC0177	CRISPR spacer 2.139	1	1.33333	1	1	1	1	1
1534046			1534077	+	-	1635	GSUC0178	CRISPR spacer 2.140	1	0.666667	1	0	1	1	1
1534107			1534138	+	-	1636	GSUC0179	CRISPR spacer 2.141	1	1	1	0	1	1	1
1534168			1534199	+	-	1637	GSUC0180	CRISPR spacer 2.142	2	2.33333	1	3	1	1	1
1534229			1534260	+	-	1638	GSUC0181	CRISPR spacer 2.143	2	2.66667	1	4	1	1	1
1538341	1538341	1534430	1534381	-	ompB	1639	GSU1394	laccase family multicopper oxidase	337	873	724	711	1.23859e-15	5.22887e-09	0.00802079
1538690	1538690	1538433	1538342	-	-	1640	GSU1395	hypothetical protein	654	1089.67	730	804	0.00415987	6.01988e-05	0.383211
1538709			1538691	-	-	1641	predicted RNA	-	361	393.333	412	169	0.00761401	0.0658602	7.26514e-05
1539306	1539306	1538953	1538710	-	-	1642	GSU1396	hypothetical protein	105	197.333	115	178	0.0865943	8.72644e-08	0.0385686
	1541027	1539324	1539307	-	-	1643	GSU1397	ABC transporter substrate-binding lipoprotein	191	323	210	345	0.0100674	7.15464e-06	0.00533613
1541659	1541605	1541024		-	-	1644	GSU1398	SCO family protein	146	374.667	204	446	2.68924e-07	3.16243e-16	1
1542821	1542821	1541757	1541757	-	corA-1	1645	GSU1399	magnesium transport protein CorA	5	10.6667	5	8	1	1	1
1543735	1543727	1542825	1542822	-	-	1646	GSU1400	sensor diguanylate cyclase, PAS domain-containing	11	15.3333	12	12	1	1	1
1544041	1544057	1547524	1547561	+	dnaE	1647	GSU1401	DNA polymerase III subunit alpha	67	46.3333	57	53	1	0.665519	1
1547562	1547562	1548521	1548525	+	accA	1648	GSU1402	acetyl-CoA carboxylase carboxyltransferase subunit alpha	214	146.333	213	145	0.158682	0.562388	0.0641021
1548567	1548636	1549379	1549651	+	rluB	1649	GSU1403	23S rRNA pseudouridine 2605 synthase	31	23.6667	25	26	1	1	1
1550416	1550383	1549421	1549413	-	-	1650	GSU1404	radical SAM domain-containing iron-sulfur cluster-binding oxidoreductase	47	45.3333	44	39	1	1	1
1550759	1550759	1550508	1550501	-	-	1651	GSU3529	hypothetical protein	21	32	25	30	1	1	1
1550920	1550920	1550771	1550760	-	-	1652	GSU1406	hypothetical protein, partial	23	33.3333	26	21	1	1	1
1551900	1551900	1551013	1550989	-	-	1653	GSU1408	MRP-like NifH superfamily NTPase	21	21.6667	19	23	1	1	1
	1552362	1551967	1551910	-	-	1654	GSU1409	NifU-like domain-containing protein	32	34.3333	32	29	1	1	1
1552711	1552711	1552355		-	-	1655	GSU1410	hypothetical protein	39	45.3333	40	35	1	0.000704636	0.000197894
1553749	1553727	1552732	1552712	-	-	1656	GSU1411	arsenite efflux pump ACR3 family transporter	32	44	40	42	1	0.000141562	0.108913
1554160	1554160	1553750	1553750	-	-	1657	GSU1412	hypothetical protein	36	51.3333	39	53	1	2.43354e-05	0.538506
1554559	1554554	1554177	1554161	-	-	1658	GSU3530	nitrogenase molybdenum-iron cofactor biosynthesis NifB/NifX-like protein	39	50	36	59	1	0.000123927	0.87459
1554806	1554935	1557469	1557469	+	-	1659	GSU1414	sensor histidine kinase response regulator, PAS, PAS and PAS domain-containing	21	36.6667	18	31	1	1	1
1557661	1557696	1558091	1558134	+	-	1660	GSU1415	response regulator	78	120	69	102	1	0.000257387	0.182736
1558135	1558135	1558917	1558956	+	-	1661	GSU1416	iron-sulfur cluster-binding flavodoxin	49	87.6667	39	68	1	4.80878e-06	0.0246759
1559123			1559037	-	-	1662	tRNA-Leu1	tRNA-Leu1	2	2	3	1	1	1	1
	1559632	1559207		-	-	1663	GSU1417	response regulator	1	2.33333	1	2	1	1	1
	1559969	1559619		-	-	1664	GSU1418	hypothetical protein	0	0.666667	0	1	1	1	1
1560115	1560180	1560608	1560619	+	-	1665	GSU1419	helix-turn-helix XRE domain-containing protein	72	58.6667	62	65	1	0.202165	1
1560620	1560620	1561411	1561417	+	-	1666	GSU1420	rRNA methyltransferase	66	55.3333	57	54	1	0.179326	0.868369
1561425	1561425	1562555		+	sbcD-1	1667	GSU1421	DNA repair exonuclease SbcCD, D subunit	40	30.6667	34	33	1	1	1
	1562555	1564729		+	sbcC-1	1668	GSU1422	DNA repair exonuclease SbcCD, C subunit	54	36	42	36	1	1	1
	1564707	1565051	1565051	+	hinT	1669	GSU1423	purine nucleoside phosphoramidase	71	68	67	76	0.983694	0.0361707	1
1565052	1565076	1565639	1565657	+	-	1670	GSU1424	hypothetical protein	105	115.333	110	113	0.243042	0.0189356	0.236737
1566092			1565706	-	-	1671	predicted RNA	-	828	1975	507	1492	0.0912006	4.83801e-05	0.0141054
1566269	1566289	1567071	1567319	+	lgt	1672	GSU1425	prolipoprotein diacylglyceryl transferase	40	29.3333	27	29	1	1	1
1567540	1567529	1567080	1566878	-	rsbW	1673	GSU1426	anti-sigma factor, protein serine/threonine kinase	83	132.333	89	112	0.158257	0.000165336	0.14656
1567876	1567876	1567541	1567541	-	rsbV	1674	GSU1427	anti-anti-sigma factor	150	198	173	134	0.0153506	0.00254095	0.00370635
	1571231	1567983	1567877	-	-	1675	GSU1429	sodium/solute symporter serine/threonine phosphatase domain-containing protein	13	25.3333	17	22	1	1	1
	1571485	1571228		-	-	1676	GSU1430	hypothetical protein	15	56.6667	28	40	1	7.47561e-24	0.00384759
1573058	1573053	1571470		-	-	1677	GSU1431	kinase	20	37.6667	21	39	1	1	1
1573179	1573336	1575057		+	-	1678	GSU1432	hypothetical protein	141	107	135	104	0.249518	0.183619	0.742167
	1575054	1576670	1576670	+	-	1679	GSU1433	peptide ABC transporter substrate-binding lipoprotein	48	41	45	48	1	1	0.863179
1576671	1576672	1577652	1577655	+	-	1680	GSU1434	peptide ABC transporter membrane protein	35	26.6667	31	31	1	1	1
1577656	1577656	1578504	1578512	+	-	1681	GSU1435	peptide ABC transporter membrane protein	29	22.3333	26	22	1	1	1
1578531	1578531	1579055	1579055	+	-	1682	GSU1436	hypothetical protein	55	38	42	39	1	1	1
1579056	1579076	1579870	1579872	+	-	1683	GSU1437	peptidase lipoprotein, M48 family	78	77.3333	74	91	1	0.0355842	0.589322
1579873	1579873	1580751	1580916	+	-	1684	GSU1438	ATPase	58	49.3333	54	56	1	0.136174	1
1580952	1580952	1581929	1581931	+	-	1685	GSU1440	corrinoid iron-sulfur protein/putative mercury methyltransferase HgcA	41	32.3333	34	37	1	1	1
1581932	1581942	1582226	1582315	+	frx-1	1686	GSU1441	putative cobalamin-HgcA reductase HgcB	40	28.6667	29	27	1	1	1
1582316	1582316	1583017	1583017	+	-	1687	GSU1442	carbonic anhydrase	44	83.3333	37	61	1	3.49233e-07	0.00314849
1585065	1585065	1583101	1583095	-	-	1688	GSU1443	sensor histidine kinase response regulator, HAMP domain-containing	9	8.66667	9	11	1	1	1
1585967	1585967	1585074	1585066	-	-	1689	GSU1444	ABC transporter substrate-binding protein	6	8.33333	6	9	1	1	1
1586043	1586487	1588409	1588448	+	-	1690	GSU1445	ligand-gated TonB-dependent outer membrane channel	27	47.3333	29	41	1	1	1
1588534			1588630	+	-	1691	predicted RNA	-	289	182.667	173	66	0.0168882	0.334618	2.26483e-11
1588758	1588758	1590089	1591422	+	-	1692	GSU1446	radical SAM domain-containing iron-sulfur cluster-binding oxidoreductase	74	86	84	82	0.00514989	0.00475409	0.522463
1590392	1590368	1590150	1590090	-	-	1693	GSU1447	hypothetical protein	28	44	33	43	1	1	1
1591259	1591259	1590393	1590393	-	-	1694	GSU1448	metal-dependent phosphoesterase, PHP family	43	56	50	50	1	0.0106328	0.774334
1591423	1591423	1591653		+	-	1695	GSU1449	hypothetical protein	76	92.3333	60	74	1	0.00199168	0.00667704
	1591650	1592306	1592483	+	-	1696	GSU1450	endonuclease III-like DNA glycosidase	57	70	52	62	1	0.00437909	0.225241
1592484	1592484	1593350	1593523	+	-	1697	GSU1451	glyoxalate/3-oxopropanoate/4-oxobutanoate reductase-like protein	224	316	256	221	0.00100657	0.000677951	0.0661837
1594888	1594888	1593401	1593284	-	-	1698	GSU1452	TrmA family RNA methyltransferase	81	72	87	76	0.00863766	0.0789722	1
1595035	1595035	1596147		+	-	1699	GSU1453	hypothetical protein	14	19.3333	12	21	1	1	1
	1596137	1597555		+	-	1700	GSU1454	CESA-like subfamily glycosyltransferase	23	25.3333	24	22	1	1	1
	1597527	1597724		+	-	1701	GSU1455	hypothetical protein	35	34.6667	32	33	1	1	1
	1597721	1600138	1600142	+	-	1702	GSU1456	hypothetical protein	27	26	25	26	1	1	1
1600143	1600143	1600910	1600913	+	-	1703	GSU1457	polysaccharide deacetylase domain-containing protein	23	18.3333	19	24	1	1	1
1600914	1600914	1602488	1602576	+	-	1704	GSU1458	hypothetical protein	26	46.3333	30	50	1	1.27256e-06	0.363135
1602577	1602577	1603638	1603654	+	ispG	1705	GSU1459	4-hydroxy-3-methylbut-2-en-1-yl diphosphate synthase	143	106	118	107	1	0.27877	0.868369
1603655	1603655	1605367	1605390	+	proS	1706	GSU1460	prolyl-tRNA ligase	144	139	151	164	0.0426401	0.0615317	1
1605391	1605391	1606110	1606123	+	pyrF	1707	GSU1461	orotidine 5'-phosphate decarboxylase	256	183.667	253	165	0.0807037	0.350302	0.0912356
1606130	1606130	1606867	1606905	+	rlmB	1708	GSU1462	23S rRNA (2'-O-methyl-G2251)-methyltransferase	108	66.6667	79	66	0.351927	0.70112	0.329973
1607068			1606982	-	-	1709	tRNA-Leu2	tRNA-Leu2	1	1	1	5	1	1	1
1607193			1607268	+	-	1710	tRNA-Ala4	tRNA-Ala4	26	6.66667	15	5	1	1	1
1607356	1607435	1609219	1609232	+	aspS	1711	GSU1463	aspartyl-tRNA ligase	238	324.667	281	312	0.0014694	0.000546179	0.000859634
1609233	1609233	1609922	1609929	+	-	1712	GSU1464	lysM domain-containing protein	192	171.667	192	151	0.0313573	0.0537161	0.196112
1610061	1610225	1612447	1612490	+	icd	1713	GSU1465	isocitrate dehydrogenase	817	1702.67	1036	1310	0.00415987	2.43354e-05	0.00617827
1612491	1612491	1613444	1613638	+	mdh	1714	GSU1466	malate dehydrogenase	1739	2842.67	2158	2145	0.00101792	0.000861536	0.000533722
1613639	1613639	1613833	1613844	+	korD	1715	GSU1467	2-oxoglutarate:ferredoxin oxidoreductase, ferredoxin subunit	1849	2879.33	2168	2399	0.00208809	1.72353e-05	1.22034e-05
1613845			1613856	+	-	1716	predicted RNA	-	1707	2664	2144	2538	0.000238466	2.09303e-06	0.398746
1613857	1613857	1614990	1614992	+	korA	1717	GSU1468	2-oxoglutarate ferredoxin oxidoreductase subunit alpha	1753	2845.67	2382	1950	0.00537717	0.00306235	7.25255e-05
1614993	1614993	1615814	1615816	+	korB	1718	GSU1469	2-oxoglutarate ferredoxin oxidoreductase subunit beta	1662	2526	2199	2039	0.000145395	0.0038218	0.000718341
1615821	1615840	1616388	1616414	+	korC	1719	GSU1470	2-oxoglutarate:ferredoxin oxidoreductase subunit gamma	1487	2159.33	1730	1673	0.0211144	0.0142525	2.63305e-08
1616476	1616544	1617719	1617719	+	-	1720	GSU1471	cyclic diguanylate phosphodiesterase	73	127	78	119	0.0846643	8.20304e-06	0.0753131
1617720	1617794	1618756	1618789	+	-	1721	GSU1472	PATAN domain-containing protein	90	141	99	108	0.0438504	0.000123149	0.0716542
1618790	1618790	1619527	1619547	+	-	1722	GSU1473	hypothetical protein	74	101.333	89	69	0.0032951	0.00092814	0.00107533
1619631	1619636	1620250	1620250	+	-	1723	GSU1474	membrane protein DedA	25	26.3333	24	27	1	1	1
1620251	1620269	1621036		+	trmJ	1724	GSU1475	tRNA (2'O-methyl-C32/U32)-methyltransferase	48	53	47	50	1	0.0121684	0.583028
	1621033	1621326	1621336	+	-	1725	GSU1476	hypothetical protein	32	34.3333	32	39	1	1	1
1621353	1621353	1621937	1621963	+	-	1726	GSU1477	LemA family lipoprotein	59	94.3333	64	73	0.106782	5.719e-05	0.0213423
1621964	1621964	1622833	1622833	+	-	1727	GSU1478	hypothetical protein	36	36.3333	29	30	1	1	1
1622850	1622850	1623476	1623596	+	-	1728	GSU1479	hypothetical protein	18	20	12	24	1	1	1
1625036	1625036	1623483	1623481	-	-	1729	GSU1480	RND family multidrug resistance efflux pump inner membrane protein EmrB	69	42.3333	31	39	1.15014e-11	0.645753	1
1626167	1626167	1625049	1625037	-	-	1730	GSU1481	RND family multidrug resistance efflux pump membrane fusion protein EmrA	58	56.3333	44	56	1	0.0152638	0.0243144
	1627450	1626170	1626168	-	-	1731	GSU1482	RND family efflux pump outer membrane protein	31	48.3333	29	56	1	2.1438e-06	0.154691
1627892	1627877	1627428		-	-	1732	GSU1483	MarR family winged helix-turn-helix transcriptional regulator	18	31.3333	21	58	1	1	0.857136
1630245	1630230	1627987	1627973	-	-	1733	GSU1484	lytic transglycosylase domain-containing protein	19	30	22	34	1	1	1
1630437	1630456	1632747	1632747	+	rnr	1734	GSU1485	exoribonuclease R	108	72.3333	101	81	0.38592	0.69046	1
1632748	1632842	1633708		+	tatC	1735	GSU1486	twin-arginine translocation pathway protein TatC	87	75	84	87	0.523326	0.0876364	0.563019
	1633705	1634673		+	ribF	1736	GSU1487	riboflavin kinase and FAD synthetase	97	67	84	66	1	0.396072	0.288594
	1634670	1635710	1635729	+	-	1737	GSU1488	hypothetical protein	36	27.6667	32	29	1	1	1
1635730	1635730	1637601	1637603	+	-	1738	GSU1489	polyprenyl-phospho-glycoside--protein O-glycosyltransferase	50	35.6667	48	38	1	1	1
1637604	1637604	1638464	1638497	+	aroE	1739	GSU1490	shikimate 5-dehydrogenase	72	75.3333	65	85	1	0.0572777	0.965296
1638530	1638530	1640236	1640243	+	pilB	1740	GSU1491	type IV pilus biogenesis ATPase PilB	86	75	75	71	0.635911	0.181531	0.833593
1640252	1640364	1641461	1641490	+	pilT-4	1741	GSU1492	twitching motility pilus retraction protein	150	124.667	156	133	0.0236499	0.334486	0.928552
1641494	1641498	1642715	1642715	+	pilC	1742	GSU1493	type IV pilus inner membrane protein PilC	148	133	155	120	0.0248951	0.140741	0.0303561
1642716	1642719	1644371	1644404	+	pilS	1743	GSU1494	sensor histidine kinase PilS, PAS domain-containing	74	41	61	40	1	1	1
1644405	1644405	1645781	1645943	+	pilR	1744	GSU1495	sigma-54-dependent transcriptional response regulator PilR	95	49	78	45	1	1	0.224502
1645944	1645944	1646216	1646230	+	pilA-N	1745	GSU1496	hypothetical protein	3249	3920.33	3345	3869	0.247308	0.395518	0.685594
1646231			1646242	+	-	1746	predicted RNA	-	3830	5016.33	4529	4272	0.00538041	0.0193665	0.794593
1646243	1646244	1646618	1646650	+	pilA-C	1747	GSU1497	hypothetical protein	5272	6058.33	6126	4667	0.0511414	0.575776	0.0206426
1646686	1646686	1648434		+	xapA	1748	GSU1498	hypothetical protein	188	159.667	206	111	0.010998	0.138404	0.231211
	1648431	1649222		+	xapB	1749	GSU1499	hypothetical protein	115	67.3333	149	64	1.19876e-05	1	0.47084
	1649222	1650076	1650089	+	-	1750	GSU1500	hypothetical protein	127	58.3333	139	48	0.00592031	1	0.366277
1650090	1650090	1651001		+	xapD	1751	GSU1501	ABC transporter ATP-binding protein	135	70	127	65	0.38592	1	0.312771
	1650998	1651852	1651852	+	xapE	1752	GSU1502	phosphoribose diphosphate:decaprenyl-phosphate phosphoribosyltransferase	63	34.6667	60	39	0.938679	1	1
1651853	1651860	1652762	1652762	+	xapF	1753	GSU1503	glycosyltransferase	46	22	42	25	1	1	1
1652763	1652766	1653617	1653617	+	xapG	1754	GSU1504	ABC transporter membrane protein, ABC-2 family	32	15.3333	32	19	1	1	1
1653618	1653624	1654892		+	xapH	1755	GSU1505	ABC transporter ATP-binding protein	83	26.3333	66	24	1	0.0963325	1
	1654889	1655848		+	xapI	1756	GSU1506	SAM-dependent methyltransferase, FkbM family	85	28.6667	75	29	1	0.229032	1
	1655848	1656882	1656882	+	xapJ	1757	GSU1507	ADP-heptose--lipopolysaccharide heptosyltransferase	51	21.6667	51	22	1	1	1
1656883	1656949	1658067		+	-	1758	GSU1508	hypothetical protein	34	19	36	17	1	1	1
	1658057	1659070	1659208	+	-	1759	GSU1509	glycosyltransferase	43	27.3333	44	20	1	1	1
1659209	1659209	1660141	1660142	+	-	1760	GSU1510	glycosyltransferase	43	25	40	18	1	1	1
1660143	1660143	1660937	1661000	+	-	1761	GSU1510.1	glycosyltransferase	32	18.6667	35	17	1	1	1
1661066	1661066	1662187	1662215	+	-	1762	GSU1511	glycosyltransferase	49	35.6667	46	32	1	1	1
1662221	1662260	1663624		+	-	1763	GSU1512	hypothetical protein	92	49	76	55	1	1	0.732735
	1663621	1664547		+	-	1764	GSU1513	SAM-dependent methyltransferase, type 11	70	51.3333	72	47	0.296843	0.406955	0.228408
	1664544	1665635	1665635	+	-	1765	GSU1514	ADP-heptose--lipopolysaccharide heptosyltransferase	36	23.6667	29	26	1	1	1
1665689			1665763	+	-	1766	tRNA-Val1	tRNA-Val1	200	201.667	96	323	0.00293339	0.0218205	0.878808
1665764	1665813	1667750	1667809	+	thrS	1767	GSU1515	threonyl-tRNA ligase	383	477	330	529	1	0.110129	0.0415806
1667810	1667810	1668280	1668304	+	infC	1768	GSU1516	translation initiation factor IF-3	479	777.667	598	737	0.000239525	0.000137742	0.0328799
1668305			1668317	+	-	1769	predicted RNA	-	476	809.333	655	804	2.1349e-05	0.000172005	0.474985
1668318	1668318	1668515	1668522	+	rpmI	1770	GSU1517	50S ribosomal protein L35	626	1288.33	879	1169	6.95045e-09	8.26291e-10	1
1668523			1668604	+	-	1771	predicted RNA	-	880	1553	967	1282	0.0403598	5.05638e-07	0.0286203
1668605	1668605	1668958	1668968	+	rplT	1772	GSU1518	50S ribosomal protein L20	883	1507	944	1456	0.0211964	5.36594e-05	0.00192479
1668970	1669033	1670052	1670052	+	pheS	1773	GSU1519	phenylalanyl-tRNA ligase subunit alpha	194	350.667	201	375	0.0464717	3.0975e-06	0.113142
1670053			1670079	+	-	1774	predicted RNA	-	232	315.667	207	253	0.738721	0.0036086	0.0957805
1670080	1670120	1672525	1672587	+	pheT	1775	GSU1520	phenylalanyl-tRNA ligase subunit beta	182	184.333	165	195	0.426621	0.0211658	0.00961772
1672588			1672619	+	-	1776	predicted RNA	-	388	397.333	317	284	1	0.0177939	0.00980364
1672620	1672620	1672895	1672915	+	ihfA-1	1777	GSU1521	integration host factor subunit alpha	616	899.333	511	749	1	0.000465896	0.76485
1672916	1672916	1673266	1673274	+	-	1778	GSU1522	MerR family transcriptional regulator	588	567	427	436	1	0.0575258	2.64046e-05
1673275			1673351	+	-	1779	tRNA-Pro2	tRNA-Pro2	91	64.6667	58	60	0.158682	0.356597	1
1673416	1673452	1674240	1674264	+	surE	1780	GSU1523	5'(3')-nucleotidase/polyphosphatase	18	28	16	31	1	1	1
1674267	1674268	1674918	1674918	+	pcm	1781	GSU1524	protein-L-isoaspartate O-methyltransferase	125	108.333	99	125	1	0.109114	1
1674945	1674951	1675937	1675971	+	rpoS	1782	GSU1525	RNA polymerase sigma-38 factor, stationary phase	94	73.6667	80	68	1	0.213293	0.0979959
1675972	1675972	1676487	1676546	+	apt	1783	GSU1526	adenine phosphoribosyltransferase	98	95.3333	88	88	1	0.0360479	0.18401
1676547			1676623	+	-	1784	tRNA-Arg2	tRNA-Arg2	9	5.33333	8	6	1	1	1
1676885	1676885	1678174	1678174	+	-	1785	GSU1527	hypothetical protein	9	6.33333	7	7	1	1	1
1678422	1678422	1679318	1679327	+	-	1786	GSU1528	ABC transporter substrate-binding protein	13	24	15	25	1	1	1
1679328	1679328	1681919	1681919	+	-	1787	GSU1529	sensor histidine kinase response regulator, PAS domain-containing	6	11	6	13	1	1	1
	1682881	1682006	1682000	-	hisGL	1788	GSU1530	ATP phosphoribosyltransferase	100	160.667	125	147	0.0004928	1.83285e-05	0.054815
1683391	1683255	1682878		-	hisI	1789	GSU1531	phosphoribosyl-AMP cyclohydrolase	132	214.667	153	199	0.0141	1.74313e-05	0.0376362
1683588	1683601	1683942		+	-	1790	GSU1532	hypothetical protein	33	33.3333	31	40	1	1	1
	1683933	1687127		+	recC	1791	GSU1533	exodeoxyribonuclease V subunit gamma	20	17	22	20	1	1	1
	1687124	1690738		+	recB	1792	GSU1534	exodeoxyribonuclease V subunit beta	20	12.3333	19	14	1	1	1
	1690735	1692522	1692522	+	recD	1793	GSU1535	exodeoxyribonuclease V subunit alpha	21	11.3333	16	12	1	1	1
	1693253	1692561	1692475	-	-	1794	GSU1536	hypothetical protein	82	54	70	68	1	0.44276	1
1694901	1694872	1693250		-	exeA	1795	GSU1537	peptidoglycan-binding ATPase	132	107.667	122	154	0.701404	0.12386	0.197025
1695043	1695181	1696440	1696446	+	-	1796	GSU1538	cytochrome c	51	307.333	95	309	1.05673e-16	5.85657e-128	0.00565698
1696579	1696580	1697395	1697510	+	xth	1797	GSU1539	exonuclease III	5	12.3333	10	16	1	1	1
1697904	1697915	1699129	1699129	+	-	1798	GSU1540	lipoprotein	13	29	22	26	1	1	1
1699130	1699356	1700159	1700166	+	-	1799	GSU1541	transposase, Y1_Tnp domain-containing	18	32.3333	33	27	1	1	1
1700513	1700490	1700197	1700109	-	-	1800	GSU1542	antitoxin, XRE family	16	19.3333	20	18	1	1	1
1700779	1700779	1700555	1700555	-	-	1801	GSU3533	toxin, RelE family, partial	15	10	15	11	1	1	1
1700851	1700893	1701339	1701373	+	-	1802	GSU1544	hypothetical protein	11	16.3333	18	18	1	1	1
1701434	1701434	1702048	1702048	+	-	1803	GSU1545	homoserine/homoserine lactone/threonine efflux protein	5	9.66667	10	12	1	1	1
1702091	1702227	1703093	1703167	+	-	1804	GSU1546	hypothetical protein	5	7.66667	7	8	1	1	1
1703168	1703173	1704594	1704609	+	-	1805	GSU1547	hypothetical protein	25	28.3333	26	29	1	1	1
1704695	1704695	1705180	1705207	+	-	1806	GSU1548	hypothetical protein	42	28.6667	37	32	1	1	1
1705208	1705208	1705816	1705816	+	-	1807	GSU1549	transglutaminase-like superfamily protein	23	17.3333	21	22	1	1	1
1706004	1705991	1705788	1705762	-	-	1808	GSU1550	4-oxalocrotonate tautomerase superfamily protein	13	12	11	19	1	1	1
1706285	1706285	1708270	1708272	+	-	1809	GSU1551	HAMP and SpoIIE domain-containing protein	12	11.3333	12	12	1	1	1
1708328	1708329	1708859	1708859	+	-	1810	GSU1552	hypothetical protein	29	37.3333	43	47	1	1	1
1708860	1708870	1709250	1709251	+	-	1811	GSU1553	hypothetical protein	22	24.3333	33	26	1	1	1
1709252	1709258	1710427	1710429	+	-	1812	GSU1554	diguanylate cyclase	26	22.3333	32	23	1	1	1
1713805	1713805	1710467	1710467	-	-	1813	GSU1555	sensor histidine kinase response regulator, 5TM, PAS, PAS, GAF and PAS domain-containing	7	5	8	7	1	1	1
1715005	1714971	1714042	1714042	-	-	1814	GSU1556	lipoprotein	23	19.3333	23	17	1	1	1
1715006			1715123	-	-	1815	cyclic diguanylate	cyclic diguanylate-responsive riboswitch; GSUR3007	28	9	13	16	1	1	1
1715264	1715267	1716091	1716241	+	-	1816	GSU1557	mechanosensitive ion channel family protein	49	143	59	97	0.00355064	2.97065e-16	0.000636945
1716242	1716242	1716349	1716477	+	-	1817	GSU1558	hypothetical protein	49	151.333	46	86	1	9.90325e-12	0.00110035
1716483	1716495	1718090	1718090	+	-	1818	GSU1560	radical SAM domain-containing iron-sulfur cluster-binding oxidoreductase	5	15	4	9	1	1	1
1718257	1718260	1720248	1720261	+	-	1819	GSU1561	membrane transglycosylase and transpeptidase PBP1A	37	40.6667	31	38	1	1	1
1720262	1720262	1720561	1720605	+	-	1820	GSU1562	hypothetical protein	66	52.6667	49	43	1	0.0995033	0.00759182
1720606	1720606	1723578	1723594	+	-	1821	GSU1564	Glu/Leu/Phe/Val dehydrogenase	69	57.6667	68	61	0.251759	0.101459	1
1723607	1723607	1723798	1723849	+	-	1822	GSU1565	hypothetical protein	102	102.667	99	100	0.242697	0.0135103	0.138457
1723907	1723907	1724365	1724533	+	-	1823	GSU1566	2'-deoxyribonucleoside glycosidase	92	83.3333	86	54	1	0.0685964	0.0153526
	1724702	1725562	1725562	+	htpX-2	1824	GSU1567	membrane-bound zinc-dependent protease HtpX	1	2	8	2	1	1	1
1725572	1725585	1725878	1725950	+	-	1825	GSU1568	hypothetical protein	4	6.66667	7	9	1	1	1
1725951	1725951	1726166	1726166	+	-	1826	GSU1569	transcriptional repressor	2	3.66667	4	4	1	1	1
1726389	1726389	1727333	1727333	+	-	1827	GSU1570	TerC family membrane protein	4	5.33333	6	4	1	1	1
	1727546	1728643	1728643	+	-	1828	GSU1571	hypothetical protein	8	7.33333	8	6	1	1	1
1728700	1728700	1729227	1729227	+	-	1829	GSU1572	RibD_C domain-containing protein	8	8	8	7	1	1	1
1729470	1729470	1730225		+	-	1830	GSU1573	protease, Abi superfamily	7	5.66667	6	5	1	1	1
	1730222	1730488	1730544	+	-	1831	GSU1574	hypothetical protein	13	13	13	13	1	1	1
1730551	1730551	1731279	1731303	+	-	1832	GSU1575	SAM-dependent methyltransferase	9	9.33333	9	5	1	1	1
1731304	1731304	1732110	1732114	+	-	1833	GSU1576	short-chain dehydrogenase	13	12.6667	12	10	1	1	1
1732617			1732543	-	-	1834	tRNA-Val2	tRNA-Val2	0	0	0	0	1	1	1
1732825	1732915	1733445	1733456	+	cobA	1835	GSU1577	cob(I)yrinate a,c-diamide adenosyltransferase	48	91	53	88	1	5.99663e-06	0.788004
1733457	1733457	1733861	1733863	+	-	1836	GSU1578	(R)-methylmalonyl-CoA mutase, adenosylcobamide-binding subunit	66	162	85	149	0.000711626	3.2111e-11	0.15202
1733934	1733948	1734907	1734908	+	-	1837	GSU1579	protein kinase, ArgK family	104	136.333	114	126	0.0180128	0.00142372	0.284194
1734981	1734986	1735852	1735852	+	-	1838	GSU1580	peptidoglycan L,D-transpeptidase	16	27.3333	17	41	1	1	1
1735853	1735907	1738549	1738549	+	ccaA	1839	GSU1581	adenosine-specific tRNA nucleotidyltransferase	20	20.6667	14	23	1	1	1
	1739947	1738586	1738306	-	bioA	1840	GSU1582	lysine--8-amino-7-oxononanoate aminotransferase	52	47	61	56	0.00682168	0.0421749	0.448475
	1740662	1739940		-	bioD	1841	GSU1583	dethiobiotin synthetase	45	41	57	49	1	0.00603546	1
1741647	1741644	1740655		-	bioB	1842	GSU1584	biotin synthase	48	53.3333	60	62	0.00103475	0.00693052	0.782203
1741865	1741876	1742355	1742358	+	-	1843	GSU1585	hypothetical protein	317	199	206	219	0.0309387	1	1
1742359			1742380	+	-	1844	predicted RNA	-	358	213.667	261	228	1	0.446873	1
1742381	1742381	1743538	1743541	+	nusA	1845	GSU1586	transcription elongation factor NusA	556	353	377	312	0.0282604	0.682431	0.00573723
1743542	1743542	1744159		+	ylxRQ	1846	GSU1587	RNA-binding protein YlxRQ	385	199.667	303	196	1	1	0.299021
	1744137	1746788	1746793	+	infB	1847	GSU1588	translation initiation factor IF-2	667	508.667	651	506	0.0968901	1	0.0183406
1746794			1746807	+	-	1848	predicted RNA	-	669	395.333	657	327	0.093702	0.361152	0.279716
1746808	1746856	1747212		+	rbfA	1849	GSU1589	ribosome-binding factor A	498	324.333	452	299	0.299904	0.668717	0.50976
	1747205	1748155	1748155	+	-	1850	GSU1590	phosphoesterase	262	238	260	268	0.11754	0.096362	1
1748156	1748161	1749075	1749164	+	truB	1851	GSU1591	tRNA pseudouridine 55 synthase	83	80.3333	81	101	0.38592	0.055945	1
1749165			1749182	+	-	1852	predicted RNA	-	516	868.333	472	1044	0.296843	6.64011e-05	1
1749183	1749199	1749465	1749465	+	rpsO	1853	GSU1592	30S ribosomal protein S15	1098	1729.33	925	1810	0.807243	0.000505281	0.0154163
1749466	1749610	1751832	1751876	+	pnp	1854	GSU1593	polynucleotide phosphorylase/polyadenylase	311	242.333	199	267	0.00706479	0.38891	0.0157278
1751877	1751877	1753133	1753144	+	-	1855	GSU1594	zinc-dependent peptidase	119	141	112	117	0.125639	0.00563422	0.00181872
1753145	1753145	1753594	1753596	+	dut	1856	GSU1595	deoxyuridine 5'-triphosphate nucleotidohydrolase	79	85.3333	65	80	1	0.0206234	0.894064
1753638	1753639	1754250	1754251	+	yrdC	1857	GSU1596	tRNA (N6-threonylcarbamyl-A37) modification ATPase	122	133.333	115	111	0.742659	0.0244345	0.0118849
1754252	1754252	1754614	1754614	+	-	1858	GSU1597	hypothetical protein	46	58.6667	40	70	1	0.00184494	1
1754743	1754799	1755338	1755338	+	-	1859	GSU1598	hypothetical protein	262	231	213	332	1	0.106009	0.152985
1755339	1755360	1755542	1755542	+	rpmF	1860	GSU1599	50S ribosomal protein L32	860	1036.67	729	1124	0.880627	0.00487114	1
1755543			1755580	+	-	1861	predicted RNA	-	610	748	480	412	1	0.00365087	1.57167e-08
1755581	1755588	1756628	1756628	+	plsX	1862	GSU1600	phosphate acyltransferase	353	302.333	254	288	1	0.0897938	0.513574
1756629	1756641	1757621	1757643	+	fabH-2	1863	GSU1601	3-oxoacyl-ACP synthase	337	285.333	261	331	1	0.127994	0.668375
1757644	1757644	1758567	1758577	+	fabD-2	1864	GSU1602	malonyl-CoA--acyl carrier protein transacylase	413	342.333	350	357	0.752529	0.104113	0.71467
1758578	1758578	1759318	1759393	+	fabG-2	1865	GSU1603	3-oxoacyl-ACP reductase	296	223.667	258	200	1	0.626348	0.0227367
1759394			1759404	+	-	1866	predicted RNA	-	1050	1474.33	1125	737	0.00627293	0.000346421	2.22899e-07
1759405	1759405	1759638	1759641	+	acpP-2	1867	GSU1604	acyl carrier protein	2103	2854	2015	3493	0.595447	0.00228313	0.256175
1759642			1759763	+	-	1868	predicted RNA	-	1503	1556.33	1235	2160	1	0.0148166	0.462584
1759764	1759777	1761009	1761011	+	fabF-2	1869	GSU1605	3-oxoacyl-(acyl carrier protein) synthase II	792	868.667	755	882	0.278012	0.203284	0.0152634
1761015	1761020	1761466	1761468	+	rpiB	1870	GSU1606	ribose-5-phosphate isomerase B	701	572	583	541	0.764313	0.116217	1
1761469			1761485	+	-	1871	predicted RNA	-	477	472	399	526	0.917894	0.0456882	0.941203
1761486	1761559	1762806	1762819	+	glyA	1872	GSU1607	serine hydroxymethyltransferase	281	421.667	345	500	0.00049072	0.000149442	0.0376362
1762919	1762931	1763704	1763770	+	-	1873	GSU1608	hypothetical protein	19	25.3333	19	21	1	1	1
1763892	1763892	1765391	1765391	+	-	1874	GSU1609	RND family efflux pump outer membrane protein	79	112.667	83	102	0.0125413	0.000214849	0.00694595
1765411	1765420	1766604		+	-	1875	GSU1610	RND family efflux pump membrane fusion lipoprotein	56	53	54	52	1	0.0551826	0.213059
	1766601	1769699		+	-	1876	GSU1611	RND family efflux pump inner membrane protein	24	20.3333	23	23	1	1	1
	1769696	1770439	1770553	+	gpmA	1877	GSU1612	phosphoglyceromutase	31	35	30	37	1	1	1
	1771315	1770458	1770187	-	-	1878	GSU1613	endonuclease III family protein	39	55.6667	38	48	1	0.000862088	0.190662
1771717	1771716	1771312		-	-	1879	GSU1614	Rossmann fold nucleotide-binding protein	125	170.333	107	103	1	0.0021772	0.000669474
	1773076	1771799		-	-	1880	GSU1615	redox-active membrane protein	1	7	2	6	1	1	1
	1774522	1773293		-	-	1881	GSU1616	DNA polymerase IV	0	0	0	0	1	1	1
	1775183	1774572		-	lexA-2	1882	GSU1617	LexA family transcriptional repressor	0	1	1	1	1	1	1
1776299	1776254	1775391	1775391	-	cheX-4	1883	GSU1618	protein phosphoaspartate phosphatase CheX	1	4.33333	1	9	1	1	1
	1776660	1776301		-	cheY-4	1884	GSU1619	response receiver CheY	0	2	0	3	1	1	1
1778940	1778940	1776814	1776807	-	-	1885	GSU1620	hypothetical protein	8	32.3333	9	67	1	1	0.00426524
1779461	1779447	1778944	1778941	-	-	1886	GSU1621	hypothetical protein	11	23.6667	12	69	1	1	1.39195e-09
1779620	1779695	1781644	1781737	+	-	1887	GSU1622	D-lactate/L-lactate/glycolate transporter	1	18.3333	2	57	1	1	3.60537e-18
1781738	1781738	1783111	1783119	+	glcD-2	1888	GSU1623	D-lactate/glycolate dehydrogenase, FAD-binding protein	6	18.6667	7	55	1	1	1.11226e-06
1783122	1783122	1784372	1784380	+	glcF-2	1889	GSU1624	D-lactate/glycolate dehydrogenase, iron-sulfur cluster-binding protein	4	13.6667	4	48	1	1	4.13992e-08
1784523	1784543	1785268	1785279	+	-	1890	GSU1626	GntR family transcriptional regulator	66	100	61	84	1	4.89639e-05	0.0168448
1785500			1785414	-	-	1891	tRNA-Leu3	tRNA-Leu3	83	78	76	97	0.349333	0.0734996	1
1785975	1785975	1785607	1785501	-	secG	1892	GSU1627	preprotein translocase subunit SecG	292	390.333	352	621	4.24731e-05	0.000490601	0.0400531
1786829	1786818	1786063	1785976	-	tpi	1893	GSU3627	triosephosphate isomerase	153	195.667	192	178	5.55294e-06	0.000415279	0.00728693
1788127	1788026	1786830	1786830	-	pgk	1894	GSU3628	phosphoglycerate kinase	136	191	176	183	6.07386e-06	6.94786e-05	0.831953
1789151	1789134	1788133	1788130	-	gapA	1895	GSU1629	glyceraldehyde-3-phosphate dehydrogenase, type I	159	286	156	312	0.064043	9.32085e-08	0.551609
1789366	1789366	1791438	1791522	+	-	1896	GSU1630	sensor histidine kinase, HAMP and PAS domain-containing	32	24.3333	29	23	1	1	1
1791581	1791581	1792366	1792379	+	-	1897	GSU1631	metal-dependent hydrolase	162	192	130	187	1	0.0032641	0.0303561
1792385			1792403	+	-	1898	predicted RNA	-	101	168.333	91	297	1	0.000401265	0.343728
1792404	1792586	1793881		+	purB	1899	GSU1632	adenylosuccinate lyase	177	285	179	275	0.0872315	0.000109093	0.0218615
	1793874	1794968		+	mscS-1	1900	GSU1633	small-conductance mechanosensitive ion channel	120	137.333	119	135	0.0464717	0.00372636	0.0228736
	1794969	1797959	1797959	+	purSL	1901	GSU1634	phosphoribosylformylglycinamidine synthase, PurS and PurL domains	200	174.667	189	163	1	0.254792	0.000926099
1797960	1797963	1798790	1798790	+	purQ	1902	GSU1635	phosphoribosylformylglycinamidine synthase	212	184	217	162	0.0343899	0.114005	0.0159335
1798791	1798827	1800227	1800244	+	purF	1903	GSU1636	glutamine--phosphoribosylpyrophosphate amidotransferase	200	159.667	193	167	0.162237	0.159771	1
1800245	1800245	1800793	1800815	+	pyrE	1904	GSU1637	orotate phosphoribosyltransferase	174	146.333	163	106	0.603368	0.150656	0.00229304
1800866	1800866	1801564	1801564	+	-	1905	GSU1638	hypothetical protein	12	9	10	10	1	1	1
1801647	1801649	1802062	1802062	+	-	1906	GSU1639	Rrf2 family winged helix-turn-helix transcriptional regulator	814	24.6667	633	31	1	1.90667e-46	1
1802063			1802159	+	-	1907	predicted RNA	-	434	5.33333	400	4	1	5.35854e-67	1
1802160	1802206	1803558	1803558	+	cydA	1908	GSU1640	cytochrome bd menaquinol oxidase, subunit I	2233	176.333	2607	137	0.303197	2.17781e-12	0.0225183
1803559	1803560	1804588	1804750	+	cydB	1909	GSU1641	cytochrome bd menaquinol oxidase, subunit II	914	118.667	1017	121	0.00298584	9.13787e-11	0.0760582
1805439	1805412	1804918	1804633	-	-	1910	GSU1642	ferritin-like domain-containing protein	221	609.333	292	401	2.12705e-07	5.59958e-17	0.0251764
1805524	1805539	1806489	1806489	+	-	1911	GSU1643	response receiver-modulated diguanylate cyclase	23	12.3333	19	13	1	1	1
1806625	1806632	1808311	1808333	+	-	1912	GSU1644	ABC transporter ATP-binding protein	93	145.667	88	150	0.12553	2.4811e-05	1
1809431	1809430	1808405	1808387	-	-	1913	GSU1646	lipoprotein	16	28.3333	23	33	1	1	1
1809949	1809822	1809622	1809595	-	-	1914	GSU1647	hypothetical protein	162	459	167	737	0.338815	1.55031e-16	0.528924
	1810905	1810093	1810012	-	-	1915	GSU1648	cytochrome c	41	70	42	63	1	2.40078e-06	0.0592828
1812013	1812005	1810902		-	-	1916	GSU1649	cytochrome b/b6 complex, cytochrome b subunit	35	71.6667	38	73	1	1.38152e-09	0.194729
1812611	1812433	1812014	1812014	-	-	1917	GSU1650	cytochrome b/b6 complex, iron-sulfur cluster-binding subunit	93	114.333	85	102	1	0.00206889	0.113902
1812778	1812791	1813732	1813732	+	fbp	1918	GSU1651	fructose-1,6-bisphosphatase	224	300	203	256	0.794495	0.00169728	0.277755
1813733	1813768	1814037	1814038	+	-	1919	GSU1652	hypothetical protein	339	332.333	309	267	0.832633	0.0319352	0.00124979
1814146	1814180	1815616	1815616	+	-	1920	GSU1653	sigma-54-dependent transcriptional response regulator	12	10	12	12	1	1	1
1816800	1816772	1815723	1815494	-	-	1921	GSU1654	response receiver-modulated cyclic diguanylate phosphodiesterase	56	73	56	64	1	0.00541426	0.0653954
1819333	1819275	1816801	1816801	-	-	1922	GSU1655	response receiver sensor histidine kinase response regulator, PAS and GAF domain-containing	31	42.3333	27	39	1	1	1
1820713	1820688	1819426	1819426	-	-	1923	GSU1656	response receiver sensor diguanylate cyclase, PAS domain-containing	43	78	48	65	1	6.15882e-07	0.0215154
	1821014	1823404		+	-	1924	GSU1657	ComEC-like competence protein	3	5	4	5	1	1	1
1823452	1823465	1824841	1824883	+	-	1925	GSU1658	response receiver-modulated diguanylate cyclase	107	102.667	113	102	0.00544848	0.041581	0.117843
1824884	1824884	1826125	1826157	+	hisS	1926	GSU1659	histidyl-tRNA ligase	116	118	115	117	0.027396	0.0259211	0.0912356
1826295	1826362	1828905	1828949	+	acnB	1927	GSU1660	bifunctional aconitate hydratase 2/2-methylisocitrate dehydratase	285	724.667	477	668	8.25346e-08	3.75486e-07	0.00998409
1829641	1829641	1829012	1829012	-	-	1928	GSU1661	hypothetical protein	4	17.3333	4	14	1	1	1
1830808	1830658	1829741	1829741	-	-	1929	GSU1662	hypothetical protein	4	15	6	8	1	1	1
1830975	1830975	1831946	1831958	+	-	1930	GSU1663	nucleoside phosphorylase	11	17.6667	10	11	1	1	1
1832008	1832016	1832429	1832525	+	-	1931	GSU1664	hypothetical protein	14	19.3333	12	20	1	1	1
1833381	1833381	1832431	1832431	-	-	1932	GSU1665	rhomboid-like membrane protein	7	8.66667	10	8	1	1	1
1833412	1833515	1833745	1833748	+	-	1933	GSU1666	iron-sulfur cluster-binding oxidoreductase	16	23	14	19	1	1	1
1833749	1833749	1834057	1834102	+	-	1934	GSU1667	hypothetical protein	13	27.6667	12	20	1	1	1
1834354	1834333	1834073	1834067	-	-	1935	GSU1668	hypothetical protein	22	45.3333	22	34	1	9.27525e-07	0.0160359
1834547	1834575	1834766		+	-	1936	GSU1669	hypothetical protein	59	57	49	34	1	0.0358211	0.00270397
	1834766	1835122	1835521	+	-	1937	GSU1670	lipoprotein	46	50.3333	41	34	1	0.0144144	0.00055537
	1836106	1835138		-	-	1938	GSU1671	response receiver-modulated diguanylate cyclase	1	3.33333	2	2	1	1	1
1836113	1836269	1837252	1837537	+	hprA	1939	GSU1672	hydroxypyruvate reductase	23	39.3333	26	36	1	1	1
1837481	1837454	1837308	1837288	-	-	1940	GSU1673	hypothetical protein	55	28.3333	22	101	1	1	2.41353e-10
1837558	1837558	1837851	1837885	+	-	1941	GSU1674	hypothetical protein	30	59.6667	32	63	1	4.3263e-09	0.132049
1837924	1837968	1838432	1838504	+	-	1942	GSU1676	hypothetical protein	25	50.3333	33	63	1	9.38452e-07	1
1838590	1838601	1841075		+	-	1943	GSU1677	acyl-(acyl carrier protein) ligase, acyl carrier, [acyl-]glycerolphosphate acyltransferase fusion protein	27	27	27	26	1	1	1
	1841076	1843691	1843765	+	-	1944	GSU1678	cation-translocating P-type ATPase	20	15	19	15	1	1	1
1845133	1845126	1843804	1843550	-	-	1945	GSU1679	hypothetical protein	12	25.6667	16	24	1	1	1
1845599	1845596	1845165	1845143	-	-	1946	GSU1680	hypothetical protein	18	27.3333	20	19	1	1	1
1846778	1846699	1845608	1845608	-	-	1947	GSU1681	BioD and DRTGG domain-containing protein	31	59.3333	39	47	1	9.99996e-07	0.0314372
1846947	1846947	1847309		+	-	1948	GSU1682	lipoprotein	2	4	2	6	1	1	1
	1847306	1847755	1847755	+	-	1949	GSU1683	hypothetical protein	2	5.66667	2	7	1	1	1
1849268	1849257	1847800	1847521	-	-	1950	GSU1684	hypothetical protein	38	48.3333	38	37	1	1	1
1849853	1849853	1849308	1849308	-	-	1951	GSU1685	metal-dependent phosphohydrolase, HDc domain-containing	6	7	9	8	1	1	1
1850016	1850020	1850484		+	-	1952	GSU1686	deoxycytidylate deaminase	142	114.667	122	118	1	0.13908	0.374513
	1850481	1850933	1850936	+	nrdR	1953	GSU1687	transcriptional regulator NrdR	79	65.6667	71	72	1	0.129045	1
1850953	1850953	1852062		+	ribD	1954	GSU1688	2, 5-diamino-6-(5'-phosphoribosylamino)-4-(3H)-pyrimidinone deaminase and 5-amino-6-(5'-phosphoribosylamino)uracil reductase	48	38.6667	42	39	1	1	1
	1852047	1852700	1852709	+	ribE	1955	GSU1689	riboflavin synthase subunit alpha	48	30.3333	36	24	1	1	1
1852740	1852740	1853942	1853952	+	ribA	1956	GSU1690	3,4-dihydroxy-2-butanone-4-phosphate synthase and GTP cyclohydrolase II	172	156	146	159	1	0.0826182	1
1853953	1853953	1854420		+	ribH	1957	GSU1691	6,7-dimethyl-8-ribityllumazine synthase	285	358.667	314	277	0.00103412	0.00104971	0.00066634
	1854420	1854836	1854868	+	nusB	1958	GSU1692	transcription antitermination factor NusB	300	320.333	325	321	0.00351693	0.00914773	0.111547
1854872	1854876	1856186	1856209	+	hom	1959	GSU1693	homoserine dehydrogenase	217	196	224	221	0.0503952	0.0889026	1
1856918	1856918	1856244	1856244	-	-	1960	GSU1694	HAD superfamily hydrolase	38	41.6667	46	42	1	1	1
1858369	1858328	1856943	1856920	-	thrC	1961	GSU1695	threonine synthase	74	95.3333	93	111	8.04629e-06	0.000735028	0.478933
1858490	1858490	1859431		+	-	1962	GSU1696	MoxR family ATPase	32	41.3333	35	39	1	1	1
	1859428	1860297		+	-	1963	GSU3536	hypothetical protein	15	19	15	15	1	1	1
	1860284	1862218	1862325	+	-	1964	GSU1697	transglutaminase/protease-like membrane protein	8	8	6	7	1	1	1
1862326	1862326	1864179	1864436	+	-	1965	GSU1698	hypothetical protein	142	123	138	114	0.159889	0.150082	1
1864901	1864899	1864186	1864052	-	-	1966	GSU1699	hypothetical protein	24	31.3333	30	39	1	1	1
1867396	1867309	1865051	1865036	-	maeB	1967	GSU1700	bifunctional malic enzyme oxidoreductase/phosphotransacetylase	190	184.333	245	199	3.33616e-05	0.0210229	0.0101998
1867595	1867599	1868087		+	-	1968	GSU1701	bis-adenosyl-polyphosphate hydrolase, FHIT domain-containing	27	26.3333	30	32	1	1	1
	1868084	1869040	1869043	+	-	1969	GSU1702	ROK domain transcriptional regulator/sugar kinase	25	18.3333	24	19	1	1	1
1869086	1869086	1870177	1870286	+	pfk-1	1970	GSU1703	6-phosphofructokinase	42	38.6667	42	36	1	1	1
1870338	1870340	1872331	1872378	+	mcp40H-1	1971	GSU1704	GAF sensor methyl-accepting chemotaxis sensory transducer, class 40H	42	49	49	49	1	0.00255302	0.651739
1872468	1872577	1873380	1873380	+	panB	1972	GSU1705	3-methyl-2-oxobutanoate hydroxymethyltransferase	57	103.333	58	122	0.272665	1.30505e-06	1
1873381	1873382	1874233	1874288	+	panC	1973	GSU1706	pantoate--beta-alanine ligase	81	172.333	103	200	0.000662963	2.62046e-08	1
1874289	1874289	1875947	1875947	+	-	1974	GSU1707	pyridoxal-5'-phosphate-dependent decarboxylase	86	131.667	108	175	5.89437e-06	3.93392e-05	0.462632
1875948	1876008	1877270	1877348	+	-	1975	GSU1708	metal-dependent hydrolase, subgroup D	35	64.6667	47	99	1	1.17267e-06	0.560407
1877349	1877349	1877810	1877823	+	smpB	1976	GSU1709	SsrA-binding protein	496	194.667	402	190	1	0.207988	0.781066
1877824			1878179	+	-	1977	GSUR031	GSUR031	33209	35681.3	23356	41911	2.24146e-10	6.48875e-05	0.00737613
1878180	1878264	1879934	1880654	+	-	1978	GSU1710	integrase family protein	139	108	131	78	0.413489	0.163095	2.90504e-05
1881171	1881171	1880599	1880579	-	-	1979	GSU1711	integrative genetic element Gsu5, resolvase	13	30	60	19	1.21963e-165	1	1
1881511	1881511	1881762	1881920	+	-	1980	GSU1712	hypothetical protein	22	30	27	20	1	1	1
	1882234	1881824		-	-	1981	GSU1713	AntA/AntB antirepressor domain-containing protein	0	0	0	0	1	1	1
1883140	1883140	1882892	1882877	-	-	1982	GSU1715	hypothetical protein	1	8	3	9	1	1	1
	1883563	1883384		-	-	1983	GSU3538	hypothetical protein	2	1.33333	1	1	1	1	1
	1883968	1883789		-	-	1984	GSU3539	hypothetical protein	2	0	1	0	1	1	1
1884088	1884125	1884832	1884860	+	apr	1985	GSU1716	adenosine-5'-phosphosulfate reductase, glutathione-dependent	1503	382.333	1159	409	1	0.357754	1
1884867	1884867	1885670	1885697	+	cysD	1986	GSU1717	sulfate adenylyltransferase subunit 2	2564	695	2620	725	0.247813	0.085807	0.00399323
1885698	1885698	1887248	1887446	+	cysN	1987	GSU1718	sulfate adenylyltransferase, subunit 1	1683	533	1595	555	0.67488	0.0342478	0.000942354
1887680	1887676	1887302	1887297	-	-	1988	GSU1719	hypothetical protein	6	23	8	22	1	1	1
1887447			1887475	+	-	1989	predicted RNA	antisense: GSU1719	845	397.333	759	476	1	0.544517	1
1887476	1887853	1888221		+	queD	1990	GSU1720	6-carboxy-5,6,7,8-tetrahydropterin synthase	498	301.667	447	357	0.342983	0.736083	1
	1888214	1888966	1888966	+	queE	1991	GSU1721	7-cyano-7-deazaguanine synthase	370	208	265	262	0.769118	1	0.764543
1888978	1888989	1889708	1889900	+	-	1992	GSU1722	creatinine amidohydrolase superfamily protein	182	147.667	168	155	0.330913	0.0941442	0.866134
1891446	1891398	1889761	1889755	-	-	1993	GSU1723	mechanosensitive ion channel family protein	6	12.3333	6	8	1	1	1
1891711	1891712	1892968		+	sbcD-2	1994	GSU1724	DNA repair exonuclease SbcCD, D subunit	18	22	23	26	1	1	1
	1892968	1895409	1895409	+	sbcC-2	1995	GSU1725	DNA repair exonuclease SbcCD, C subunit	15	12.3333	16	12	1	1	1
1896279	1896279	1895662	1895654	-	-	1996	GSU1726	hypothetical protein	10	28	9	21	1	1	1
1896465	1896476	1896868	1896868	+	-	1997	GSU1727	TraR/DksA family zinc finger transcriptional regulator	34	45.6667	32	27	1	1	1
1896869	1896892	1897902	1897904	+	-	1998	GSU1728	radical SAM domain-containing iron-sulfur cluster-binding oxidoreductase	17	37.3333	18	30	1	1	1
1899214	1899210	1897909	1897538	-	paaK-1	1999	GSU1729	phenylacetate--coenzyme A ligase	373	257.667	327	279	1	0.194207	0.165393
[truncated: 1,837 more rows]
