# Supplementary material for: Identification of Different Putative Outer Membrane Electron Conduits Necessary for Fe(III) Citrate, Fe(III) Oxide, Mn(IV) Oxide, or Electrode Reduction by Geobacter sulfurreducens
Source: J Bacteriol. 2018 Sep 10;200(19):e00347-18. doi: 10.1128/JB.00347-18 (PMC6148476; doi:10.1128/JB.00347-18)
Supplement: Supplemental file 3 [file zjb999094880sd3.xlsx]

## Sheet: Sheet1
G. sulfurreducens locus tag	Homolog Gene ID	Homolog Locus tag	Product name	Percent identity (all E- values between 2E-30 and 2E-177)	Genome	Scaffold ID	Percent identity to components of other conduit complexes, if >40%	If unclustered: alone or in different cluster
GSU2739 (ombB)
	2689033612	Ga0133348_11859	hypothetical protein	96.03	Geobacter anodireducens SD-1	Ga0133348_11
	2689033608	Ga0133348_11855	hypothetical protein	96.03	Geobacter anodireducens SD-1	Ga0133348_11
	2649968851	Ga0077628_11355	hypothetical protein	96.03	Geobacter soli GSS01	Ga0077628_11
	2649968847	Ga0077628_11351	hypothetical protein	96.03	Geobacter soli GSS01	Ga0077628_11
	637778190	Gmet_0911	hypothetical protein	75.93	Geobacter metallireducens GS-15	NC_007517
	637778187	Gmet_0908	hypothetical protein	61.08	Geobacter metallireducens GS-15	NC_007517
	2633860211	Ga0069501_112570	hypothetical protein	76.92	Geobacter pickeringii G13	Ga0069501_11
	2633860208	Ga0069501_112567	hypothetical protein	58.46	Geobacter pickeringii G13	Ga0069501_11
	643638974	Geob_1680	hypothetical protein	63.12	Geobacter sp. FRC-32	NC_011979
	643638978	Geob_1684	hypothetical protein	55.5	Geobacter sp. FRC-32	NC_011979
	640548483	Gura_0987	hypothetical protein	62.38	Geobacter uraniireducens Rf4	NC_009483
	640548487	Gura_0991	hypothetical protein	60.59	Geobacter uraniireducens Rf4	NC_009483
	2597449107	Ga0052872_00319	hypothetical protein	62.13	Geobacter argillaceus ATCC BAA-1139	Ga0052872_scaffold00002.2
	2651058172	Ga0098289_101319	hypothetical protein	58.46	Geobacter sp. OR-1	Ga0098289_101
	642769372	Gbem_3381	hypothetical protein	59.16	Geobacter bemidjiensis Bem, DSM 16622	NC_011146
	2524447868	K419DRAFT_03913	hypothetical protein	58.66	Geobacter bremensis R1	K419DRAFT_scaffold00039.39
	644868481	GM21_0865	hypothetical protein	58.17	Geobacter sp. M21	NC_012918
	642677709	Glov_2293	hypothetical protein	56.11	Geobacter lovleyi SZ	NC_010814
GSU2738 (omaB)
	2689033613	Ga0133348_11860	hypothetical protein	96.97	Geobacter anodireducens SD-1	Ga0133348_11
	2689033609	Ga0133348_11856	hypothetical protein	96.97	Geobacter anodireducens SD-1	Ga0133348_11
	2649968852	Ga0077628_11356	hypothetical protein	96.97	Geobacter soli GSS01	Ga0077628_11
	2649968848	Ga0077628_11352	hypothetical protein	96.97	Geobacter soli GSS01	Ga0077628_11
	2524447869	K419DRAFT_03914	Doubled CXXCH motif (Paired_CXXCH_1)	74.45	Geobacter bremensis R1	K419DRAFT_scaffold00039.39
	642769371	Gbem_3380	hypothetical protein	71.86	Geobacter bemidjiensis Bem, DSM 16622	NC_011146
	644868482	GM21_0866	hypothetical protein	69.7	Geobacter sp. M21	NC_012918
	640548484	Gura_0988	hypothetical protein	68.97	Geobacter uraniireducens Rf4	NC_009483
	640548488	Gura_0992	hypothetical protein	54.69	Geobacter uraniireducens Rf4	NC_009483
	643638975	Geob_1681	hypothetical protein	67.38	Geobacter sp. FRC-32	NC_011979
	643638979	Geob_1685	hypothetical protein	49.61	Geobacter sp. FRC-32	NC_011979
	2633860210	Ga0069501_112569	hypothetical protein	68.83	Geobacter pickeringii G13	Ga0069501_11
	2633860207	Ga0069501_112566	hypothetical protein	52.34	Geobacter pickeringii G13	Ga0069501_11
	637778191	Gmet_0912	cytochrome c family protein	69.7	Geobacter metallireducens GS-15	NC_007517
	637778188	Gmet_0909	cytochrome c family protein	52.73	Geobacter metallireducens GS-15	NC_007517
	2597449106	Ga0052872_00318	hypothetical protein	63.11	Geobacter argillaceus ATCC BAA-1139	Ga0052872_scaffold00002.2
	642677710	Glov_2294	hypothetical protein	57.14	Geobacter lovleyi SZ	NC_010814
	2651058171	Ga0098289_101318	hypothetical protein	56.67	Geobacter sp. OR-1	Ga0098289_101
GSU2737 (omcB)
	2689033614	Ga0133348_11861	Cytochrome c554 and c-prime	84.09	Geobacter anodireducens SD-1	Ga0133348_11
	2689033610	Ga0133348_11857	Cytochrome c554 and c-prime	65.88	Geobacter anodireducens SD-1	Ga0133348_11
	2649968853	Ga0077628_11357	hypothetical protein	83.82	Geobacter soli GSS01	Ga0077628_11
	2649968849	Ga0077628_11353	hypothetical protein	65.74	Geobacter soli GSS01	Ga0077628_11
	644868483	GM21_0867	polyheme membrane-associated cytochrome c	39.7	Geobacter sp. M21	NC_012918
	642769370	Gbem_3379	polyheme membrane-associated cytochrome c	38.38	Geobacter bemidjiensis Bem, DSM 16622	NC_011146
	2524447870	K419DRAFT_03915	hypothetical protein	39.09	Geobacter bremensis R1	K419DRAFT_scaffold00039.39
GSU2940 (extH)
	642770025	Gbem_4032	lipoprotein, putative	69.47	Geobacter bemidjiensis Bem, DSM 16622	NC_011146
	2649970952	Ga0077628_112462	3-mercaptopyruvate sulfurtransferase SseA, contains two rhodanese domains	69.57	Geobacter soli GSS01	Ga0077628_11
	2524446209	K419DRAFT_02250	3-mercaptopyruvate sulfurtransferase SseA, contains two rhodanese domains	65.08	Geobacter bremensis R1	K419DRAFT_scaffold00009.9
	2689035820	Ga0133348_113073	3-mercaptopyruvate sulfurtransferase SseA, contains two rhodanese domains	64.71	Geobacter anodireducens SD-1	Ga0133348_11
	643638629	Geob_1336	rhodanese domain-containing protein	48.39	Geobacter sp. FRC-32	NC_011979
	640547954	Gura_0450	Rhodanese domain protein	45.44	Geobacter uraniireducens Rf4	NC_009483
	637777805	Gmet_0531	Rhodanese-like	45.57	Geobacter metallireducens GS-15	NC_007517
	644871738	GM21_4123	Rhodanese domain protein	43.56	Geobacter sp. M21	NC_012918
GSU2939 (extI)
	2689035819	Ga0133348_113072	short chain amide porin	94.83	Geobacter anodireducens SD-1	Ga0133348_11
	2649970951	Ga0077628_112461	Phosphate-selective porin O and P	94.81	Geobacter soli GSS01	Ga0077628_11
	637777806	Gmet_0532	short chain amide porin (TC 1.B.16)	77.35	Geobacter metallireducens GS-15	NC_007517
	643638630	Geob_1337	short chain amide porin (TC 1.B.16)	70.94	Geobacter sp. FRC-32	NC_011979
	640547949	Gura_0445	short chain amide porin (TC 1.B.16)	71.18	Geobacter uraniireducens Rf4	NC_009483
	640547955	Gura_0451	short chain amide porin (TC 1.B.16)	71.43	Geobacter uraniireducens Rf4	NC_009483
	644871737	GM21_4122	short chain amide porin (TC 1.B.16)	67.49	Geobacter sp. M21	NC_012918
	642676601	Glov_1204	short chain amide porin (TC 1.B.16)	65.93	Geobacter lovleyi SZ	NC_010814
	642770024	Gbem_4031	short chain amide porin (TC 1.B.16)	66.01	Geobacter bemidjiensis Bem, DSM 16622	NC_011146
	2524446208	K419DRAFT_02249	short chain amide porin	66.01	Geobacter bremensis R1	K419DRAFT_scaffold00009.9
	649932676	GM18_4486	short chain amide porin (TC 1.B.16)	64.92	Geobacter sp. M18	NC_014973
	638464868	Dace_1126	short chain amide porin (TC 1.B.16)	59.36	Desulfuromonas acetoxidans DSM 684	NZ_AAEW02000014
	638465437	Dace_0273	short chain amide porin (TC 1.B.16)	58.56	Desulfuromonas acetoxidans DSM 684	NZ_AAEW02000024
	2595351471	Gsub_00767	short chain amide porin	58.56	Geoalkalibacter subterraneus Red1 (complete genome)	Gsub_Geoalkalibacter_subterraneus_chromosome.1
	638465652	Dace_0160	short chain amide porin (TC 1.B.16)	58.85	Desulfuromonas acetoxidans DSM 684	NZ_AAEW02000035		in different conduit
	2574149243	N909DRAFT_1180	short chain amide porin	57.49	Pelobacter seleniigenes DSM 18267	N909DRAFT_scf7180000000030_quiver.2
	2599544237	Ga0056096_02675	short chain amide porin	56.47	Desulfuromusa kysingii DSM 7343	Ga0056096_scaffold00008.8
	2599543243	Ga0056096_01679	short chain amide porin	56.47	Desulfuromusa kysingii DSM 7343	Ga0056096_scaffold00004.4
	2603580630	Ga0056074_11238	short chain amide porin	55.36	Desulfuromonas thiophila DSM 8987	Ga0056074_112
GSU2937 (extK)
	2649970949	Ga0077628_112459	Cytochrome c554 and c-prime	95.06	Geobacter soli GSS01	Ga0077628_11
	2689035817	Ga0133348_113070	Cytochrome c554 and c-prime	95.37	Geobacter anodireducens SD-1	Ga0133348_11
	637777808	Gmet_0534	cytochrome c family protein	83.64	Geobacter metallireducens GS-15	NC_007517
	649932674	GM18_4484	hypothetical protein	74.07	Geobacter sp. M18	NC_014973
	643638633	Geob_1340	hypothetical protein	80.54	Geobacter sp. FRC-32	NC_011979
	640547951	Gura_0447	hypothetical protein	73.36	Geobacter uraniireducens Rf4	NC_009483
	640547957	Gura_0453	hypothetical protein	73.15	Geobacter uraniireducens Rf4	NC_009483
	644871735	GM21_4120	hypothetical protein	70.99	Geobacter sp. M21	NC_012918
	2524446206	K419DRAFT_02247	hypothetical protein	70.37	Geobacter bremensis R1	K419DRAFT_scaffold00009.9
	642770022	Gbem_4029	hypothetical protein	70.68	Geobacter bemidjiensis Bem, DSM 16622	NC_011146
	2599544235	Ga0056096_02673	Cytochrome c554 and c-prime	66.67	Desulfuromusa kysingii DSM 7343	Ga0056096_scaffold00008.8
	638463247	Dace_2591	cytochrome c family protein	64.26	Desulfuromonas acetoxidans DSM 684	NZ_AAEW02000004
	638465363	Dace_0438	cytochrome c family protein	63.93	Desulfuromonas acetoxidans DSM 684	NZ_AAEW02000021
	2595351473	Gsub_00769	Cytochrome c554 and c-prime	64.31	Geoalkalibacter subterraneus Red1 (complete genome)	Gsub_Geoalkalibacter_subterraneus_chromosome.1
	642676569	Glov_1172	cytochrome c family protein	60.25	Geobacter lovleyi SZ	NC_010814
	642676598	Glov_1201	hypothetical protein	60.82	Geobacter lovleyi SZ	NC_010814
	2603579031	Ga0056074_101339	Cytochrome c554 and c-prime	58.36	Desulfuromonas thiophila DSM 8987	Ga0056074_101
GSU2645 (extA)
	2689033698	Ga0133348_11946	hypothetical protein	91.41	Geobacter anodireducens SD-1	Ga0133348_11
	2649968928	Ga0077628_11433	hypothetical protein	91.07	Geobacter soli GSS01	Ga0077628_11
	637778103	Gmet_0825	cytochrome c family protein	74.92	Geobacter metallireducens GS-15	NC_007517
	2633860289	Ga0069501_112649	hypothetical protein	67.35	Geobacter pickeringii G13	Ga0069501_11
	2651058960	Ga0098289_10454	hypothetical protein	50.66	Geobacter sp. OR-1	Ga0098289_104		alone
	642768424	Gbem_2427	multihaem cytochrome	52.42	Geobacter bemidjiensis Bem, DSM 16622	NC_011146		alone
	2599297500	Ga0056053_00187	hypothetical protein	51.21	Geoalkalibacter ferrihydriticus DSM 17813	Ga0056053_scaffold00001.1		alone
	2524444625	K419DRAFT_00661	doubled CXXCH domain-containing protein	51.67	Geobacter bremensis R1	K419DRAFT_scaffold00002.2		alone
	2595351446	Gsub_00742	hypothetical protein	46.76	Geoalkalibacter subterraneus Red1 (complete genome)	Gsub_Geoalkalibacter_subterraneus_chromosome.1		alone
	644869401	GM21_1789	multiheme cytochrome	52.29	Geobacter sp. M21	NC_012918		alone
	649930501	GM18_2286	multihem cytochrome	50.76	Geobacter sp. M18	NC_014973		alone
	2588097530	EJ68DRAFT_00049	hypothetical protein	46.59	Malonomonas rubra DSM 5091	EJ68DRAFT_scaffold00001.1		alone
	638463549	Dace_1859	cytochrome c family protein	40	Desulfuromonas acetoxidans DSM 684	NZ_AAEW02000005		in different conduit
GSU2644 (extB)
	2689033699	Ga0133348_11947	hypothetical protein	95.41	Geobacter anodireducens SD-1	Ga0133348_11
	2649968929	Ga0077628_11434	hypothetical protein	95.41	Geobacter soli GSS01	Ga0077628_11
	2633860288	Ga0069501_112648	hypothetical protein	63.05	Geobacter pickeringii G13	Ga0069501_11
	637778104	Gmet_0826	hypothetical protein	60.2	Geobacter metallireducens GS-15	NC_007517
	2599298060	Ga0056053_00749	hypothetical protein	43.24	Geoalkalibacter ferrihydriticus DSM 17813	Ga0056053_scaffold00001.1
	2609283889	Ga0069009_11702	hypothetical protein	41.32	Candidatus Desulfuromonas soudanensis WTL (complete genome)	Ga0069009_11
	2609286098	Ga0069009_112915	hypothetical protein	42.75	Candidatus Desulfuromonas soudanensis WTL (complete genome)	Ga0069009_11
GSU2643 (extC)
	2689033700	Ga0133348_11948	hypothetical protein	96.5	Geobacter anodireducens SD-1	Ga0133348_11
	2649968930	Ga0077628_11435	hypothetical protein	96.5	Geobacter soli GSS01	Ga0077628_11
	2633860287	Ga0069501_112647	hypothetical protein	81.69	Geobacter pickeringii G13	Ga0069501_11
	637778105	Gmet_0827	cytochrome c family protein	80.62	Geobacter metallireducens GS-15	NC_007517
	2599298059	Ga0056053_00748	hypothetical protein	68.38	Geoalkalibacter ferrihydriticus DSM 17813	Ga0056053_scaffold00001.1
	2609286097	Ga0069009_112914	hypothetical protein	60.56	Candidatus Desulfuromonas soudanensis WTL (complete genome)	Ga0069009_11
	2686824786	Ga0123695_112804	hypothetical protein	58.45	Desulfuromonas sp. DDH964	Ga0123695_11
	2609283890	Ga0069009_11703	hypothetical protein	57.46	Candidatus Desulfuromonas soudanensis WTL (complete genome)	Ga0069009_11
	2522770465	D888DRAFT_0827	hypothetical protein	59.84	Geopsychrobacter electrodiphilus DSM 16401	D888DRAFT_scaffold00001.1
	2574150976	N909DRAFT_2913	hypothetical protein	55.12	Pelobacter seleniigenes DSM 18267	N909DRAFT_scf7180000000030_quiver.2
	2522770450	D888DRAFT_0812	hypothetical protein	53.15	Geopsychrobacter electrodiphilus DSM 16401	D888DRAFT_scaffold00001.1
	2651057933	Ga0098289_10180	hypothetical protein	43.18	Geobacter sp. OR-1	Ga0098289_101	58% to ExtF
	637127416	GSU2725	cytochrome c family protein	49.14	Geobacter sulfurreducens PCA	NC_002939	100% to ExtF
	2597451408	Ga0052872_02631	hypothetical protein	44.25	Geobacter argillaceus ATCC BAA-1139	Ga0052872_scaffold00016.16	56% to ExtF
	2597452453	Ga0052872_03680	hypothetical protein	43.36	Geobacter argillaceus ATCC BAA-1139	Ga0052872_scaffold00034.34	54% to ExtF
GSU2642 (extD)
	2689033701	Ga0133348_11949	hypothetical protein	91.27	Geobacter anodireducens SD-1	Ga0133348_11
	2649968931	Ga0077628_11436	hypothetical protein	91.27	Geobacter soli GSS01	Ga0077628_11
GSU2726 (extE)
	640549330	Gura_1839	hypothetical protein	51.72	Geobacter uraniireducens Rf4	NC_009483
	2597452454	Ga0052872_03681	hypothetical protein	44.77	Geobacter argillaceus ATCC BAA-1139	Ga0052872_scaffold00034.34
	2651057932	Ga0098289_10179	hypothetical protein	45.31	Geobacter sp. OR-1	Ga0098289_101
	2597451407	Ga0052872_02630	hypothetical protein	41.53	Geobacter argillaceus ATCC BAA-1139	Ga0052872_scaffold00016.16
GSU2725 (extF)
	640549329	Gura_1838	hypothetical protein	58.17	Geobacter uraniireducens Rf4	NC_009483
	2651057933	Ga0098289_10180	hypothetical protein	58.6	Geobacter sp. OR-1	Ga0098289_101	43% to ExtC
	2597451408	Ga0052872_02631	hypothetical protein	56.41	Geobacter argillaceus ATCC BAA-1139	Ga0052872_scaffold00016.16	44% to ExtC
	644868489	GM21_0873	cytochrome c family protein	45.57	Geobacter sp. M21	NC_012918
	642769364	Gbem_3373	cytochrome c family protein	45.57	Geobacter bemidjiensis Bem, DSM 16622	NC_011146
	2524445554	K419DRAFT_01593	hypothetical protein	43.67	Geobacter bremensis R1	K419DRAFT_scaffold00004.4
	649931667	GM18_3468	cytochrome c family protein	42.86	Geobacter sp. M18	NC_014973
	649931661	GM18_3462	cytochrome c family protein	42.86	Geobacter sp. M18	NC_014973
	2595228754	Gfer_01408	hypothetical protein	47.24	Geoalkalibacter ferrihydriticus DSM 17813 (draft assembly)	Gfer_scaffold2_1_size602663.2
	2609286097	Ga0069009_112914	hypothetical protein	49.32	Candidatus Desulfuromonas soudanensis WTL (complete genome)	Ga0069009_11	60% to ExtC
	2686824786	Ga0123695_112804	hypothetical protein	43.31	Desulfuromonas sp. DDH964	Ga0123695_11	58% to ExtC
	2574150976	N909DRAFT_2913	hypothetical protein	47.33	Pelobacter seleniigenes DSM 18267	N909DRAFT_scf7180000000030_quiver.2	55% to ExtC
	2609283890	Ga0069009_11703	hypothetical protein	48.84	Candidatus Desulfuromonas soudanensis WTL (complete genome)	Ga0069009_11	57% to ExtC
	2522770465	D888DRAFT_0827	hypothetical protein	48.74	Geopsychrobacter electrodiphilus DSM 16401	D888DRAFT_scaffold00001.1	59% to ExtC
	637778105	Gmet_0827	cytochrome c family protein	47.66	Geobacter metallireducens GS-15	NC_007517	80% to ExtC
	2633860287	Ga0069501_112647	hypothetical protein	42.76	Geobacter pickeringii G13	Ga0069501_11	81% to ExtC
	2522770450	D888DRAFT_0812	hypothetical protein	43.42	Geopsychrobacter electrodiphilus DSM 16401	D888DRAFT_scaffold00001.1	53% to ExtC
	2689033700	Ga0133348_11948	hypothetical protein	49.14	Geobacter anodireducens SD-1	Ga0133348_11	96% to ExtC
	2649968930	Ga0077628_11435	hypothetical protein	49.14	Geobacter soli GSS01	Ga0077628_11	96% to ExtC
	2599298059	Ga0056053_00748	hypothetical protein	47.24	Geoalkalibacter ferrihydriticus DSM 17813	Ga0056053_scaffold00001.1	68% to ExtC
	637127333	GSU2643	cytochrome c family protein	49.14	Geobacter sulfurreducens PCA	NC_002939	100% to ExtC
GSU2724 (extG)
	None that fit the set criteria
